# Supplementary material for: Isoamyl 2-(5-bromo-3-methyl­sulfin­yl-1-benzofuran-2-­yl)acetate
Source: Acta Crystallogr Sect E Struct Rep Online. 2009 Jun 6;65(Pt 7):o1498. doi: 10.1107/S1600536809020613 (PMC2969326; doi:10.1107/S1600536809020613)
Supplement: Supplementary file 2 [file e-65-o1498-Isup2.hkl]

# 
# h,k,l, Fc-squared, Fo-squared, sigma(Fo-squared) and status flag 
# 
data_I
_shelx_title ' 08-ZRS IN P-1' 
_shelx_refln_list_code          4 
_shelx_F_calc_maximum      149.52 
_exptl_crystal_F_000       396.00 
_reflns_d_resolution_high  0.7831 
 
loop_ 
 _symmetry_equiv_pos_as_xyz 
 'x, y, z' 
 '-x, -y, -z' 
 
_cell_length_a     8.3704 
_cell_length_b    10.2956 
_cell_length_c    10.5240 
_cell_angle_alpha  99.977 
_cell_angle_beta  105.230 
_cell_angle_gamma 100.681 
 
_shelx_F_squared_multiplier     1.000 
 
loop_ 
 _refln_index_h 
 _refln_index_k 
 _refln_index_l 
 _refln_F_squared_calc 
 _refln_F_squared_meas 
 _refln_F_squared_sigma 
 _refln_observed_status 
   1   0   0     1036.26      980.46     40.76 o 
   2   0   0      617.76      636.19     15.53 o 
   3   0   0      319.19      329.44      8.19 o 
   4   0   0      785.23      816.24     34.36 o 
   5   0   0      670.72      616.63     18.10 o 
   6   0   0      994.30      952.69     27.87 o 
   7   0   0      253.09      256.22      8.16 o 
   8   0   0        9.29       11.84      2.72 o 
   9   0   0       86.06       86.19      5.82 o 
 -10   1   0       55.05       47.56      4.66 o 
  -9   1   0       38.05       33.58      3.88 o 
  -8   1   0      394.36      365.77     11.32 o 
  -7   1   0     1422.20     1470.55     50.66 o 
  -6   1   0     2744.41     2740.91     66.69 o 
  -5   1   0       47.19       39.21      1.77 o 
  -4   1   0       76.50       77.10      2.39 o 
  -3   1   0     1566.83     1624.53     39.42 o 
  -2   1   0     7572.22     6654.57    161.37 o 
  -1   1   0      481.60      469.80     11.44 o 
   1   1   0        5.72       15.54      0.45 o 
   2   1   0        2.22        4.77      1.17 o 
   3   1   0     1364.67     1446.24     35.29 o 
   4   1   0     3656.09     3861.76     93.81 o 
   5   1   0     3669.59     3608.20     87.74 o 
   6   1   0       24.68       25.57      2.14 o 
   7   1   0      163.24      146.17      7.38 o 
   8   1   0      416.88      414.82     18.44 o 
   9   1   0      809.39      779.55     33.78 o 
 -10   2   0      101.42      118.60      7.38 o 
  -9   2   0     1034.07     1105.08     47.17 o 
  -8   2   0     1153.74     1205.29     57.17 o 
  -7   2   0      460.97      465.61     14.06 o 
  -6   2   0      119.44      137.27      8.25 o 
  -5   2   0      123.14      151.44      5.25 o 
  -4   2   0      103.93      124.38      3.97 o 
  -3   2   0     2134.89     2236.11     54.26 o 
  -2   2   0       71.98       76.43      2.08 o 
  -1   2   0     1211.43     1235.73     30.03 o 
   0   2   0      608.33      631.19     15.38 o 
   1   2   0     4538.03     4370.28    105.47 o 
   2   2   0     4203.07     3996.79     79.01 o 
   3   2   0     3949.63     3761.08     92.43 o 
   4   2   0     1164.75     1139.60     30.30 o 
   5   2   0      211.78      196.28      9.05 o 
   6   2   0     2086.29     2018.51     62.63 o 
   7   2   0      194.84      188.68      7.09 o 
   8   2   0      126.95      118.99      6.60 o 
   9   2   0       18.00       20.58      3.49 o 
 -10   3   0        7.52        5.05      3.30 o 
  -9   3   0      198.57      191.70      6.78 o 
  -8   3   0      270.91      304.45      9.74 o 
  -7   3   0      842.85      820.15     24.14 o 
  -6   3   0      206.09      225.42      6.07 o 
  -5   3   0     1911.86     1983.81     48.43 o 
  -4   3   0     2082.46     2122.74     51.55 o 
  -3   3   0     3085.82     2950.85     71.28 o 
  -2   3   0     1923.98     1978.95     47.98 o 
  -1   3   0     1921.86     1839.28     55.02 o 
   0   3   0     7689.98     7324.47    177.47 o 
   1   3   0      345.72      365.12     10.20 o 
   2   3   0       27.00       31.95      0.91 o 
   3   3   0       34.12       33.97      1.12 o 
   4   3   0      129.08      137.72      6.66 o 
   5   3   0      171.25      171.51      6.22 o 
   6   3   0      946.23      945.57     29.87 o 
   7   3   0      408.79      390.98     13.21 o 
   8   3   0      450.03      438.11     19.80 o 
   9   3   0       69.28       64.45      5.44 o 
 -10   4   0      423.06      447.21     14.95 o 
  -9   4   0      325.42      315.88     10.22 o 
  -8   4   0      123.05      114.92      4.67 o 
  -7   4   0      427.60      476.80     14.40 o 
  -6   4   0      217.83      226.51      6.04 o 
  -5   4   0      390.16      377.93      9.53 o 
  -4   4   0     2206.91     2340.25     56.75 o 
  -3   4   0      352.10      359.72      8.97 o 
  -2   4   0      126.03      113.58      3.13 o 
  -1   4   0      873.39      929.89     26.47 o 
   0   4   0      450.25      613.58     15.69 o 
   1   4   0      260.13      227.85      5.76 o 
   2   4   0     1500.71     1467.24     26.17 o 
   3   4   0      165.72      175.67      5.04 o 
   4   4   0      632.37      629.56     19.97 o 
   5   4   0     1673.79     1606.07     49.92 o 
   6   4   0      407.25      409.06     13.59 o 
   7   4   0      103.67      103.46      4.80 o 
   8   4   0        0.80        0.78      2.91 o 
 -10   5   0      121.86      144.42      8.15 o 
  -9   5   0       14.99       18.21      2.33 o 
  -8   5   0      194.68      193.44      6.73 o 
  -7   5   0      105.60       99.96      4.05 o 
  -6   5   0       15.15       13.93      1.75 o 
  -5   5   0     1321.88     1312.25     32.13 o 
  -4   5   0      533.28      554.71     13.80 o 
  -3   5   0      212.34      219.16      5.70 o 
  -2   5   0      499.48      414.86     14.04 o 
  -1   5   0     6629.15     6575.63    159.45 o 
   0   5   0     1447.69     1492.89     36.31 o 
   1   5   0       44.54       48.60      1.70 o 
   2   5   0      406.90      446.34     13.09 o 
   3   5   0      536.75      518.31     10.68 o 
   4   5   0       74.18       67.53      3.26 o 
   5   5   0       45.20       46.18      2.84 o 
   6   5   0       28.29       30.05      3.79 o 
   7   5   0       33.65       36.45      4.27 o 
   8   5   0        7.42       10.87      3.30 o 
 -10   6   0       36.76       47.95      4.66 o 
  -9   6   0       60.21       62.89      5.24 o 
  -8   6   0      724.01      728.89     30.28 o 
  -7   6   0     1626.67     1630.74     68.81 o 
  -6   6   0      173.06      162.81      5.56 o 
  -5   6   0       41.41       46.46      2.01 o 
  -4   6   0     1319.99     1323.69     32.45 o 
  -3   6   0     1737.37     1737.04     42.44 o 
  -2   6   0      433.80      411.87     12.82 o 
  -1   6   0      286.60      308.10      9.85 o 
   0   6   0      691.39      776.51     22.98 o 
   1   6   0       82.87      106.07      3.04 o 
   2   6   0      195.54      217.02      9.90 o 
   3   6   0      620.89      631.73     12.91 o 
   4   6   0     1474.69     1406.22     28.24 o 
   5   6   0       11.26       16.65      2.10 o 
   6   6   0        0.86       -0.30      2.14 o 
   7   6   0      130.12      135.07      5.91 o 
  -9   7   0      571.05      586.22     25.04 o 
  -8   7   0      225.64      227.69     10.87 o 
  -7   7   0       28.14       32.03      3.49 o 
  -6   7   0        1.06        4.85      2.52 o 
  -5   7   0       53.70       52.15      2.73 o 
  -4   7   0      866.47      856.27     21.27 o 
  -3   7   0      651.58      645.15     19.90 o 
  -2   7   0      350.60      367.01     10.44 o 
  -1   7   0      249.68      258.90      7.01 o 
   0   7   0        7.44       14.21      1.13 o 
   1   7   0     1492.27     1467.32     35.92 o 
   2   7   0     1928.26     1935.68     80.94 o 
   3   7   0      816.23      817.55     16.74 o 
   4   7   0       28.79       24.63      1.44 o 
   5   7   0      129.62      116.47      5.03 o 
   6   7   0       27.14       31.34      4.56 o 
   7   7   0       59.79       56.34      4.06 o 
  -9   8   0      160.18      162.08      8.93 o 
  -8   8   0      108.78      109.87      6.60 o 
  -7   8   0       29.13       30.48      3.30 o 
  -6   8   0      455.71      420.25     18.05 o 
  -5   8   0     2344.34     2251.84     67.99 o 
  -4   8   0     1042.55     1040.31     31.76 o 
  -3   8   0        3.23        4.37      1.46 o 
  -2   8   0      607.66      605.33     15.16 o 
  -1   8   0      626.56      656.84     19.16 o 
   0   8   0      108.93      126.30      3.92 o 
   1   8   0      745.64      763.15     24.06 o 
   2   8   0        3.29        4.61      1.11 o 
   3   8   0        7.93        9.15      1.29 o 
   4   8   0       25.95       25.38      1.68 o 
   5   8   0       74.97       74.95      4.46 o 
   6   8   0      170.05      176.88      7.16 o 
  -8   9   0      286.52      270.20     12.62 o 
  -7   9   0      550.76      533.03     22.71 o 
  -6   9   0      336.03      315.43     13.98 o 
  -5   9   0      304.66      300.69      9.97 o 
  -4   9   0        7.28        4.63      1.63 o 
  -3   9   0      100.26       94.09      3.90 o 
  -2   9   0        7.65        8.72      1.71 o 
  -1   9   0      545.29      524.70     16.42 o 
   0   9   0      676.65      704.82     33.39 o 
   1   9   0      105.37      120.28      5.05 o 
   2   9   0       20.78       17.71      1.66 o 
   3   9   0      259.97      253.87      5.76 o 
   4   9   0      420.51      419.29      9.17 o 
   5   9   0      373.96      359.06     13.01 o 
  -8  10   0       43.80       36.49      4.27 o 
  -7  10   0       22.93       25.82      3.69 o 
  -6  10   0      167.89      175.48      8.93 o 
  -5  10   0        1.34        1.36      1.78 o 
  -4  10   0       13.26       12.45      1.99 o 
  -3  10   0      445.24      414.23     13.29 o 
  -2  10   0      632.57      641.92     23.20 o 
  -1  10   0      349.29      372.69     18.44 o 
   0  10   0       37.25       37.08      4.08 o 
   1  10   0      434.48      426.08     20.96 o 
   2  10   0      345.64      362.09      9.22 o 
   3  10   0        7.14        5.26      1.54 o 
   4  10   0        2.74        2.91      2.00 o 
  -7  11   0        4.84        9.51      3.30 o 
  -6  11   0       63.37       52.60      4.85 o 
  -5  11   0      470.76      440.83     19.02 o 
  -4  11   0      153.57      167.12      6.22 o 
  -3  11   0        5.74        5.29      1.99 o 
  -2  11   0       52.72       50.86      4.85 o 
  -1  11   0        2.87        3.88      3.11 o 
   0  11   0        3.31        4.85      3.30 o 
   2  11   0       70.21       84.42      3.57 o 
   3  11   0       11.88       16.06      2.00 o 
  -6  12   0       30.70       29.12      3.88 o 
  -5  12   0        1.94        4.27      3.11 o 
  -4  12   0        2.65        1.99      2.14 o 
  -3  12   0      113.75      119.77      7.76 o 
  -2  12   0       65.43       66.77      5.82 o 
  -1  12   0       13.16       13.59      3.69 o 
   0  12   0      434.30      442.38     22.13 o 
   1  12   0       64.92       76.09      3.42 o 
   2 -13   1       44.94       46.39      5.05 o 
   3 -13   1      338.07      335.62     17.28 o 
  -1 -12   1        5.42        6.99      3.88 o 
   0 -12   1      235.71      246.52     13.39 o 
   1 -12   1      246.63      247.69     13.39 o 
   2 -12   1       54.31       50.86      5.05 o 
   3 -12   1        7.52        6.74      2.26 o 
   4 -12   1        3.11        0.88      2.91 o 
   5 -12   1        1.43        1.26      3.20 o 
   6 -12   1       91.62      102.30      6.60 o 
  -3 -11   1        5.48        6.99      1.89 o 
  -1 -11   1       36.33       41.15      4.46 o 
   0 -11   1        2.95        1.36      3.11 o 
   1 -11   1       26.91       22.13      3.30 o 
   2 -11   1      961.76      927.83     28.60 o 
   3 -11   1      120.21      129.48      5.19 o 
   4 -11   1       73.51       78.43      3.97 o 
   5 -11   1      503.00      491.19     15.75 o 
   6 -11   1      368.88      351.73     15.72 o 
   7 -11   1      137.84      128.70      7.76 o 
  -4 -10   1       49.58       46.83      2.55 o 
  -3 -10   1       11.53       10.84      1.85 o 
  -2 -10   1      155.45      153.74      9.12 o 
  -1 -10   1      563.65      568.55     27.37 o 
   0 -10   1      352.17      378.13     18.63 o 
   1 -10   1       50.72       48.69      2.93 o 
   2 -10   1       54.16       68.22      6.21 o 
   3 -10   1      568.54      554.00     17.44 o 
   4 -10   1       24.38       25.19      2.33 o 
   5 -10   1       59.33       56.12      3.16 o 
   6 -10   1       18.81       16.69      3.11 o 
   7 -10   1       23.26       18.44      3.69 o 
   8 -10   1       74.73       81.33      6.02 o 
  -5  -9   1        0.45       -2.95      1.97 o 
  -4  -9   1      391.48      382.87      8.31 o 
  -3  -9   1      246.47      247.93      5.61 o 
  -2  -9   1       18.63       20.38      3.30 o 
  -1  -9   1      484.28      464.12     22.52 o 
   0  -9   1      280.53      284.18      9.26 o 
   1  -9   1       92.88       90.46      3.90 o 
   2  -9   1      205.58      214.47      7.30 o 
   3  -9   1      275.07      266.49      8.87 o 
   4  -9   1       28.39       36.95      6.31 o 
   5  -9   1      262.60      264.56      8.95 o 
   6  -9   1       33.53       31.25      3.69 o 
   7  -9   1       22.45       26.79      3.30 o 
   8  -9   1      604.61      618.44     26.21 o 
  -6  -8   1       13.28       20.48      2.70 o 
  -5  -8   1       15.21       11.12      1.53 o 
  -4  -8   1        4.70        4.12      1.26 o 
  -3  -8   1       99.63      104.58      3.17 o 
  -2  -8   1        4.14        5.57      1.40 o 
  -1  -8   1      760.10      795.93     19.68 o 
   0  -8   1        2.37        2.47      1.16 o 
   1  -8   1      399.00      401.02     12.66 o 
   2  -8   1     1739.44     1699.98     51.35 o 
   3  -8   1     1645.27     1568.26     47.34 o 
   4  -8   1       37.22       35.73      2.33 o 
   5  -8   1      727.94      707.76     21.89 o 
   6  -8   1       38.76       36.01      2.46 o 
   7  -8   1      175.22      164.41      8.54 o 
   8  -8   1       90.31       90.84      6.21 o 
   9  -8   1        2.35        6.79      3.49 o 
  -7  -7   1       52.30       46.98      4.46 o 
  -6  -7   1        7.47        9.56      2.33 o 
  -5  -7   1      628.68      617.96     19.89 o 
  -4  -7   1      301.99      297.15      6.49 o 
  -3  -7   1       73.93       73.13      2.20 o 
  -2  -7   1      218.28      233.97      6.20 o 
  -1  -7   1       85.13       78.29      2.55 o 
   0  -7   1      451.40      459.25     11.52 o 
   1  -7   1      600.17      597.11     16.57 o 
   2  -7   1       11.94       13.08      1.11 o 
   3  -7   1      129.85      138.89      5.00 o 
   4  -7   1      312.93      293.44      9.56 o 
   5  -7   1      195.36      191.23      6.57 o 
   6  -7   1      213.92      209.96      7.18 o 
   7  -7   1      817.55      801.88     33.00 o 
   8  -7   1      224.31      206.73     10.09 o 
   9  -7   1       17.62       22.13      3.69 o 
  -7  -6   1      554.64      556.71     24.65 o 
  -6  -6   1      809.89      786.08     25.03 o 
  -5  -6   1      516.18      490.78     16.00 o 
  -4  -6   1        2.11        3.30      0.97 o 
  -3  -6   1       48.40       44.06      3.30 o 
  -2  -6   1       47.51       49.50      2.65 o 
  -1  -6   1      302.24      302.29      9.06 o 
   0  -6   1      679.92      725.99     17.84 o 
   1  -6   1      544.75      504.88     15.53 o 
   2  -6   1      536.36      548.19     13.64 o 
   3  -6   1       11.83       12.87      1.11 o 
   4  -6   1     1381.09     1302.72     31.93 o 
   5  -6   1     2281.60     2273.38     55.34 o 
   6  -6   1      664.94      660.19     20.40 o 
   7  -6   1        4.88        5.24      2.72 o 
   8  -6   1      162.71      171.21      8.93 o 
   9  -6   1      174.33      187.12      9.71 o 
  -8  -5   1       12.32        6.60      3.11 o 
  -7  -5   1      130.79      127.92      7.18 o 
  -6  -5   1      216.80      211.56      7.57 o 
  -5  -5   1      837.33      818.34     25.77 o 
  -4  -5   1       98.11       98.12      2.52 o 
  -3  -5   1      186.98      190.85      6.31 o 
  -2  -5   1     6772.05     6957.81    167.91 o 
  -1  -5   1     5243.37     5234.83    126.74 o 
   0  -5   1      982.39     1052.03     25.64 o 
   1  -5   1      350.30      395.73     13.39 o 
   2  -5   1       73.38       55.81      2.68 o 
   3  -5   1      209.26      211.12      5.51 o 
   4  -5   1     1662.48     1686.18     40.96 o 
   5  -5   1      229.75      241.00      6.33 o 
   6  -5   1      146.15      160.86      4.59 o 
   7  -5   1       44.77       57.04      3.09 o 
   8  -5   1      316.87      307.28     13.78 o 
   9  -5   1      424.46      451.31     19.61 o 
  -8  -4   1      727.23      718.21     31.25 o 
  -7  -4   1      478.45      440.63     19.61 o 
  -6  -4   1        0.46        1.79      2.04 o 
  -5  -4   1      658.09      654.66     20.72 o 
  -4  -4   1     1666.66     1647.62     29.98 o 
  -3  -4   1      303.63      274.57      5.18 o 
  -2  -4   1     4047.09     4319.43    108.08 o 
  -1  -4   1       67.49       84.72      2.37 o 
   0  -4   1        5.40       11.08      0.82 o 
   1  -4   1     2226.51     2257.13     54.77 o 
   2  -4   1      462.49      490.74     12.08 o 
   3  -4   1      790.44      777.35     19.07 o 
   4  -4   1     1887.94     1914.22     46.57 o 
   5  -4   1      279.76      332.23      8.52 o 
   6  -4   1      161.64      160.25      5.15 o 
   7  -4   1      967.08     1044.19     30.59 o 
   8  -4   1     1431.99     1487.89     43.41 o 
   9  -4   1      262.49      298.80     19.41 o 
  -9  -3   1      395.44      360.85     16.69 o 
  -8  -3   1       55.43       62.70      4.85 o 
  -6  -3   1      186.63      193.00      6.94 o 
  -5  -3   1      219.45      209.55     10.59 o 
  -4  -3   1      810.40      803.52     27.89 o 
  -3  -3   1      714.62      662.69     11.94 o 
  -2  -3   1     1115.88     1139.32     27.83 o 
  -1  -3   1     2003.94     2134.14     51.88 o 
   0  -3   1     6844.76     6690.31    162.05 o 
   1  -3   1    10511.42     8835.59    402.59 o 
   2  -3   1     4726.62     4523.83    109.03 o 
   3  -3   1     3304.79     3673.40     88.96 o 
   4  -3   1     2302.75     2530.28     61.65 o 
   5  -3   1     1561.43     1611.41     58.52 o 
   6  -3   1      877.33      915.97     22.67 o 
   7  -3   1       28.48       30.51      2.12 o 
   8  -3   1       37.41       30.48      2.40 o 
   9  -3   1       55.32       77.06      5.63 o 
  10  -3   1       48.19       62.12      5.82 o 
  -9  -2   1      236.45      222.65     11.06 o 
  -8  -2   1       13.60       16.50      2.91 o 
  -7  -2   1      359.85      337.75     15.14 o 
  -6  -2   1     1058.85     1003.82     27.34 o 
  -5  -2   1     1739.25     1674.03     40.98 o 
  -4  -2   1      929.17      905.39     26.60 o 
  -3  -2   1      205.53      226.14      4.24 o 
  -2  -2   1     7853.53     7472.09    229.12 o 
  -1  -2   1     7495.20     6780.39    164.58 o 
   0  -2   1      284.94      302.30      8.78 o 
   1  -2   1      972.52      994.92     24.20 o 
   2  -2   1      140.59      148.50      4.44 o 
   3  -2   1      266.47      365.26     13.01 o 
   4  -2   1     4144.76     4529.19    110.09 o 
   5  -2   1     1908.80     2078.93     50.75 o 
   6  -2   1     1031.75     1073.92     32.87 o 
   7  -2   1      401.82      414.46     13.68 o 
   8  -2   1       29.19       24.51      2.14 o 
   9  -2   1      569.79      612.03     26.98 o 
  10  -2   1      431.71      451.50     20.77 o 
 -10  -1   1       24.19       18.44      3.88 o 
  -9  -1   1      162.17      160.34      8.54 o 
  -8  -1   1      925.22      896.21     38.24 o 
  -7  -1   1      490.98      483.85     14.61 o 
  -6  -1   1      649.15      668.28     16.67 o 
  -5  -1   1      261.20      253.72      6.67 o 
  -4  -1   1      616.71      683.86     16.91 o 
  -3  -1   1     1357.81     1393.04     33.93 o 
  -2  -1   1       65.86       79.87      1.57 o 
  -1  -1   1       46.95       52.67      1.42 o 
   1  -1   1      502.06      529.33     12.97 o 
   2  -1   1      373.92      408.22     10.05 o 
   3  -1   1     6463.65     6374.55    182.12 o 
   4  -1   1     4337.07     4303.69    123.08 o 
   5  -1   1      858.77      832.60     20.50 o 
   6  -1   1      130.66      130.91      3.96 o 
   7  -1   1      443.91      431.37     11.19 o 
   8  -1   1      230.74      227.69     10.87 o 
   9  -1   1      219.68      239.15     11.65 o 
 -10   0   1       31.56       29.70      3.69 o 
  -9   0   1      262.20      255.06     12.42 o 
  -8   0   1       91.56       86.75      3.70 o 
  -7   0   1       12.19       13.92      2.14 o 
  -6   0   1     1091.67     1053.54     30.59 o 
  -5   0   1       50.14       58.32      2.22 o 
  -4   0   1     2504.51     2565.60     73.44 o 
  -3   0   1     5591.67     5379.27    152.55 o 
  -2   0   1     4340.76     4230.72    102.60 o 
  -1   0   1      100.50      113.56      4.66 o 
   1   0   1     3552.15     3263.00     93.47 o 
   2   0   1      767.29      760.22     29.63 o 
   3   0   1      205.33      207.40      7.75 o 
   4   0   1       66.70       58.87      3.60 o 
   5   0   1       40.80       38.79      1.83 o 
   6   0   1       20.44       16.89      1.38 o 
   7   0   1      271.97      249.01      8.76 o 
   8   0   1      669.24      677.45     29.31 o 
   9   0   1      487.85      501.78     22.52 o 
 -10   1   1      145.56      133.94      7.96 o 
  -9   1   1      594.65      585.64     25.82 o 
  -8   1   1      428.89      431.79     13.31 o 
  -7   1   1        2.17        2.11      2.23 o 
  -6   1   1      126.09      128.11      6.21 o 
  -5   1   1      545.52      520.72     18.25 o 
  -4   1   1     6869.38     7238.45    175.26 o 
  -3   1   1      624.16      687.31     16.88 o 
  -2   1   1       90.02       91.61      2.95 o 
  -1   1   1     3596.10     3389.41     82.38 o 
   0   1   1      212.45      219.66      3.96 o 
   1   1   1       91.20      110.26      5.44 o 
   2   1   1     3067.03     2979.37     72.39 o 
   3   1   1     1615.92     1628.52     39.67 o 
   4   1   1      204.14      242.03      6.36 o 
   5   1   1      467.82      462.94     11.76 o 
   6   1   1      475.57      453.43     14.92 o 
   7   1   1     1591.27     1509.82     47.22 o 
   8   1   1      475.31      439.08     19.61 o 
   9   1   1        0.71        3.49      2.91 o 
 -10   2   1      366.34      373.28     17.28 o 
  -9   2   1       24.16       21.11      2.33 o 
  -8   2   1       52.27       53.67      3.02 o 
  -7   2   1       76.76       74.99      3.43 o 
  -6   2   1      360.63      382.84     11.59 o 
  -5   2   1      542.44      529.69     13.21 o 
  -4   2   1      479.91      529.05     13.13 o 
  -3   2   1      239.83      237.68      6.00 o 
  -2   2   1      767.38      746.99     18.26 o 
  -1   2   1      228.22      252.06      6.24 o 
   1   2   1    12238.57    10514.63    187.32 o 
   2   2   1      236.73      254.20      6.41 o 
   3   2   1       79.53       52.94      1.85 o 
   4   2   1      151.48      155.88     10.38 o 
   5   2   1      582.11      574.38     18.43 o 
   6   2   1       21.27       22.58      2.26 o 
   7   2   1      145.62      152.97      6.25 o 
   8   2   1       11.41        8.74      2.72 o 
   9   2   1        3.50        2.72      3.11 o 
 -10   3   1      147.54      145.14      5.76 o 
  -9   3   1      186.51      206.42      7.21 o 
  -8   3   1      105.27      101.82      4.18 o 
  -7   3   1     1798.00     1829.47     52.94 o 
  -6   3   1     3347.31     3361.19     96.34 o 
  -5   3   1      504.56      514.19     12.77 o 
  -4   3   1      559.85      588.04     14.51 o 
  -3   3   1     1422.35     1441.41     35.08 o 
  -2   3   1     1958.97     2022.37     49.09 o 
  -1   3   1     3324.31     3442.96    102.89 o 
   0   3   1     1460.16     1467.50     35.67 o 
   1   3   1      539.04      555.16     11.74 o 
   2   3   1       30.19       46.66      1.20 o 
   3   3   1       73.53       72.34      3.87 o 
   4   3   1      914.19      929.94     29.20 o 
   5   3   1     1358.27     1343.29     41.85 o 
   6   3   1       73.45       75.32      3.77 o 
   7   3   1       15.86       14.69      2.44 o 
   8   3   1      195.73      184.02      9.71 o 
 -10   4   1       77.89       82.52      4.18 o 
  -9   4   1      701.26      708.21     21.26 o 
  -8   4   1      945.86      963.80     28.46 o 
  -7   4   1     1017.73     1006.55     29.42 o 
  -6   4   1      741.47      768.05     22.56 o 
  -5   4   1       15.93       16.42      1.03 o 
  -4   4   1      375.59      402.38     10.05 o 
  -3   4   1     1277.32     1324.17     32.34 o 
  -2   4   1      679.73      661.31     16.29 o 
  -1   4   1     2224.55     2234.03     88.32 o 
   0   4   1      761.32      788.13     19.28 o 
   1   4   1      121.64      100.54      2.08 o 
   2   4   1     3657.10     3570.15     63.37 o 
   3   4   1     3973.59     3840.24    117.92 o 
   4   4   1     1172.53     1179.20     36.79 o 
   5   4   1      231.14      231.12      8.18 o 
   6   4   1      257.37      254.32      9.12 o 
   7   4   1      411.74      420.83     14.32 o 
   8   4   1       38.63       36.69      4.27 o 
 -10   5   1       73.92       72.09      4.05 o 
  -9   5   1      216.97      213.24      7.48 o 
  -8   5   1      281.63      307.51      9.88 o 
  -7   5   1      365.57      357.33     11.04 o 
  -6   5   1       56.20       58.77      2.87 o 
  -5   5   1     2318.67     2303.54     56.13 o 
  -4   5   1      889.75      935.92     23.02 o 
  -3   5   1     2032.75     2037.95     49.69 o 
  -2   5   1     1607.18     1731.41     52.10 o 
  -1   5   1      164.16      190.48      5.02 o 
   0   5   1     4746.94     4715.36    114.26 o 
   1   5   1     2213.53     2211.83     39.40 o 
   2   5   1       50.27       53.11      1.90 o 
   3   5   1       31.22       30.66      2.10 o 
   4   5   1      467.01      447.02     14.56 o 
   5   5   1       22.81       23.76      2.62 o 
   6   5   1      154.49      156.60      6.33 o 
   7   5   1      500.74      520.76     17.41 o 
 -10   6   1      150.47      136.65      7.96 o 
  -9   6   1      456.80      475.38     20.58 o 
  -8   6   1        8.72       10.63      1.99 o 
  -7   6   1     1903.36     1854.76     53.76 o 
  -6   6   1      645.19      613.44     18.24 o 
  -5   6   1     1549.76     1530.15     37.43 o 
  -4   6   1      212.49      207.28      5.55 o 
  -3   6   1        8.10        8.20      1.29 o 
  -2   6   1       12.69       18.19      1.17 o 
  -1   6   1      849.08      970.53     23.92 o 
   0   6   1      865.78      897.69     22.03 o 
   1   6   1       43.97       50.27      3.49 o 
   2   6   1     1015.21     1002.07     20.22 o 
   3   6   1       66.13       65.55      2.09 o 
   4   6   1      621.41      602.25     19.34 o 
   5   6   1      671.13      665.75     21.47 o 
   6   6   1      440.03      436.81     16.21 o 
   7   6   1       28.72       25.34      3.08 o 
  -9   7   1       42.10       32.42      3.88 o 
  -8   7   1      220.14      224.78     10.68 o 
  -7   7   1      232.32      222.06     10.48 o 
  -6   7   1        8.89        7.09      1.71 o 
  -5   7   1      299.96      291.81      7.67 o 
  -4   7   1      789.94      747.97     18.70 o 
  -3   7   1       82.42       79.37      4.63 o 
  -2   7   1      874.98      819.91     29.14 o 
  -1   7   1     1447.96     1485.65     36.41 o 
   0   7   1     2810.31     2890.46     70.37 o 
   1   7   1      252.46      240.71      5.35 o 
   2   7   1      126.07      132.60      3.38 o 
   3   7   1      322.19      322.98      7.01 o 
   4   7   1      559.47      537.88     17.57 o 
   5   7   1       23.05       31.04      2.84 o 
   6   7   1        1.21        1.82      2.12 o 
  -9   8   1        4.43        1.55      3.30 o 
  -8   8   1      400.94      382.01     16.89 o 
  -7   8   1      607.35      576.90     24.26 o 
  -6   8   1        6.30        6.60      2.52 o 
  -5   8   1      306.02      289.25      9.42 o 
  -4   8   1      413.76      405.90     16.24 o 
  -3   8   1      299.12      294.23      9.48 o 
  -2   8   1      178.89      190.74      5.31 o 
  -1   8   1        8.34        7.37      1.37 o 
   0   8   1       62.40       63.38      3.98 o 
   1   8   1        2.43        2.77      1.00 o 
   2   8   1       16.25       15.48      1.39 o 
   3   8   1       50.25       49.36      2.46 o 
   4   8   1      323.97      330.22     11.41 o 
   5   8   1      113.02      130.18      5.72 o 
  -9   9   1      309.32      323.78     14.95 o 
  -8   9   1       15.42       15.14      3.11 o 
  -7   9   1        0.90        2.14      2.72 o 
  -6   9   1        7.01        5.24      2.72 o 
  -5   9   1       25.13       26.40      3.11 o 
  -4   9   1      159.98      162.30      6.70 o 
  -3   9   1      478.80      450.52     17.96 o 
  -2   9   1       10.48       13.75      1.77 o 
  -1   9   1        4.73        4.34      1.84 o 
   0   9   1       12.15       18.28      2.05 o 
   1   9   1      232.28      242.87      5.60 o 
   2   9   1      581.03      621.15     13.03 o 
   3   9   1      178.82      169.74      4.32 o 
   4   9   1        1.59        3.65      2.23 o 
   5   9   1      136.57      144.69      6.41 o 
  -8  10   1       58.43       60.56      5.24 o 
  -7  10   1      168.16      163.64      8.54 o 
  -6  10   1        7.51        7.96      2.91 o 
  -5  10   1      331.30      312.71     13.78 o 
  -4  10   1      905.05      894.47     44.55 o 
  -3  10   1       66.40       78.02      3.68 o 
  -2  10   1       39.57       38.43      4.08 o 
  -1  10   1      471.47      505.66     24.46 o 
   0  10   1      139.80      141.51      8.54 o 
   1  10   1       22.82       19.72      1.89 o 
   2  10   1        6.18        7.75      1.53 o 
   3  10   1        9.50        8.50      1.68 o 
  -7  11   1       85.96       73.37      5.44 o 
  -6  11   1      130.11      133.55      7.38 o 
  -5  11   1       36.84       38.82      3.88 o 
  -4  11   1       17.17       12.25      2.81 o 
  -3  11   1        0.78       -1.75      2.72 o 
  -2  11   1       77.28       78.23      6.02 o 
  -1  11   1       21.19       28.92      4.08 o 
   0  11   1       88.54       95.33      3.57 o 
   1  11   1      366.52      383.34      9.81 o 
   2  11   1        3.30        2.93      2.02 o 
  -5  12   1      274.96      292.72     13.39 o 
  -4  12   1        3.64        1.16      3.11 o 
  -3  12   1      173.92      192.75     10.87 o 
  -2  12   1      232.27      217.79     12.03 o 
  -1  12   1      281.01      319.90     16.69 o 
   0  12   1        8.66        8.30      2.02 o 
   1 -13   2      240.86      226.72     12.42 o 
   2 -13   2       11.51       12.42      3.69 o 
   3 -13   2       26.67       26.24      2.87 o 
  -2 -12   2      166.23      186.93     11.06 o 
  -1 -12   2       85.00       92.59      7.18 o 
   0 -12   2        1.37        7.18      3.30 o 
   1 -12   2      162.14      162.67      9.32 o 
   2 -12   2        8.76        8.06      2.33 o 
   3 -12   2        1.82       -0.10      2.06 o 
   4 -12   2        7.27        8.37      2.40 o 
   5 -12   2      104.84      105.92      4.94 o 
  -3 -11   2        5.87        4.04      1.72 o 
  -2 -11   2        2.06       -0.39      2.72 o 
  -1 -11   2       55.05       53.38      5.24 o 
   0 -11   2      213.35      208.09     11.26 o 
   1 -11   2        3.49        3.69      2.06 o 
   2 -11   2       84.68       90.95      4.25 o 
   3 -11   2      889.63      876.08     27.20 o 
   4 -11   2      201.10      195.34      7.18 o 
   5 -11   2       12.34       16.50      2.32 o 
   6 -11   2       33.53       35.33      4.27 o 
   7 -11   2      114.05      127.14      7.76 o 
  -5 -10   2        6.16        3.99      2.62 o 
  -4 -10   2       38.39       43.87      2.52 o 
  -3 -10   2      316.58      349.21     17.66 o 
  -2 -10   2      419.37      436.95     21.55 o 
  -1 -10   2        2.80        5.24      2.91 o 
   0 -10   2        6.59        8.51      1.78 o 
   1 -10   2      220.48      228.01      7.90 o 
   2 -10   2      100.61      102.45      4.39 o 
   3 -10   2        5.31        5.01      1.71 o 
   4 -10   2      101.19       92.88      4.18 o 
   5 -10   2        9.06        9.56      2.05 o 
   6 -10   2      105.66      101.10      4.53 o 
   7 -10   2       83.26       69.10      5.24 o 
  -6  -9   2      184.82      204.43      7.87 o 
  -5  -9   2      203.74      202.62      4.87 o 
  -4  -9   2      135.10      134.18      4.22 o 
  -3  -9   2       49.44       52.02      4.85 o 
  -2  -9   2       32.37       33.58      3.69 o 
  -1  -9   2      527.19      535.67     16.75 o 
   0  -9   2        7.11        6.36      2.43 o 
   1  -9   2       54.33       48.72      2.95 o 
   2  -9   2      509.20      487.96     15.34 o 
   3  -9   2      498.36      493.66     15.56 o 
   4  -9   2       12.88       17.41      2.05 o 
   5  -9   2      299.28      306.59     10.25 o 
   6  -9   2      843.24      827.04     25.65 o 
   7  -9   2      243.88      235.46     11.45 o 
   8  -9   2       11.04        7.18      3.49 o 
  -6  -8   2       20.16       21.27      2.47 o 
  -5  -8   2      379.56      344.43      7.57 o 
  -4  -8   2      338.67      334.21      7.28 o 
  -3  -8   2        2.89        2.51      1.44 o 
  -2  -8   2      169.67      180.34      5.02 o 
  -1  -8   2     2143.18     2222.36     66.74 o 
   0  -8   2     1307.20     1296.53     39.30 o 
   1  -8   2      966.83      946.77     28.88 o 
   2  -8   2        2.15        1.16      1.94 o 
   3  -8   2     1005.43      977.37     29.85 o 
   4  -8   2      712.29      695.77     21.56 o 
   5  -8   2        9.50        9.08      1.65 o 
   6  -8   2      176.36      174.33      6.37 o 
   7  -8   2       25.67       31.06      3.88 o 
   8  -8   2       35.38       43.87      4.46 o 
  -7  -7   2      259.14      247.69     12.03 o 
  -6  -7   2      227.57      234.50      9.12 o 
  -5  -7   2      119.17      113.03      2.98 o 
  -4  -7   2      188.00      188.17      4.39 o 
  -3  -7   2     1332.69     1265.56     40.38 o 
  -2  -7   2      470.54      476.14     11.93 o 
  -1  -7   2     1356.22     1405.23     34.37 o 
   0  -7   2       20.90       29.54      1.61 o 
   1  -7   2      189.06      211.23      7.02 o 
   2  -7   2        4.29        6.52      1.46 o 
   3  -7   2      311.45      296.87      9.56 o 
   4  -7   2     1516.21     1536.70     46.27 o 
   5  -7   2      196.88      192.29      6.71 o 
   6  -7   2      300.95      292.21      9.78 o 
   7  -7   2       88.62       83.86      5.63 o 
   8  -7   2      562.92      597.67     25.43 o 
   9  -7   2      385.37      397.54     17.86 o 
  -8  -6   2      207.11      209.64     10.68 o 
  -7  -6   2        1.80        2.72      2.52 o 
  -6  -6   2      125.89      127.00      9.41 o 
  -5  -6   2      226.07      203.83      4.63 o 
  -4  -6   2       76.31       87.41      2.37 o 
  -3  -6   2      284.26      297.76     11.98 o 
  -2  -6   2       66.45       56.69      2.04 o 
  -1  -6   2       37.91       35.48      1.57 o 
   0  -6   2        9.25       15.16      1.03 o 
   1  -6   2      831.62      905.04     22.15 o 
   2  -6   2     4367.92     4178.69    124.50 o 
   3  -6   2     3050.81     2975.07     89.02 o 
   4  -6   2      249.10      246.86      9.80 o 
   5  -6   2      989.10      989.97     30.12 o 
   6  -6   2      179.93      194.79      6.85 o 
   7  -6   2       99.98      112.00      6.60 o 
   8  -6   2      205.01      200.71      9.90 o 
   9  -6   2       35.95       38.43      4.27 o 
  -8  -5   2       27.29       24.65      3.49 o 
  -7  -5   2      128.28      128.89      6.99 o 
  -6  -5   2       30.93       33.56      2.43 o 
  -5  -5   2     1594.23     1549.94     31.18 o 
  -4  -5   2     2313.71     2246.95     41.78 o 
  -3  -5   2      187.94      196.34      8.21 o 
  -2  -5   2      667.41      736.13     21.93 o 
  -1  -5   2      598.83      651.09     16.53 o 
   0  -5   2     1826.31     1887.99     45.92 o 
   1  -5   2     1952.87     1955.56     47.46 o 
   2  -5   2      449.94      482.67     14.79 o 
   3  -5   2       49.07       62.24      2.11 o 
   4  -5   2        0.89        1.21      0.84 o 
   5  -5   2      586.50      622.24     15.55 o 
   6  -5   2      816.11      807.08     20.11 o 
   7  -5   2      686.58      772.95     31.83 o 
   8  -5   2      291.08      290.20     13.39 o 
   9  -5   2        7.11       13.98      3.30 o 
  -9  -4   2        0.81        0.19      2.52 o 
  -8  -4   2       12.84       13.39      2.72 o 
  -7  -4   2      126.80      120.54      6.60 o 
  -6  -4   2     1724.82     1654.56     51.43 o 
  -5  -4   2      467.42      474.04      8.76 o 
  -4  -4   2       16.44       18.13      1.29 o 
  -3  -4   2        2.41        1.66      0.74 o 
  -2  -4   2       13.51       17.65      0.97 o 
  -1  -4   2      161.78      161.88      4.20 o 
   0  -4   2      780.66      820.80     20.06 o 
   1  -4   2      232.28      206.78      8.54 o 
   2  -4   2      473.62      452.72     11.22 o 
   3  -4   2      423.09      440.73     11.00 o 
   4  -4   2      950.45      956.34     23.49 o 
   5  -4   2     2595.44     2729.44     66.48 o 
   6  -4   2     1798.53     1890.09     46.37 o 
   7  -4   2      170.73      172.89      5.10 o 
   8  -4   2      126.50      136.44      5.28 o 
  -9  -3   2       94.31       89.10      6.02 o 
  -8  -3   2       67.76       62.89      4.46 o 
  -7  -3   2       56.01       52.22      3.69 o 
  -6  -3   2      749.58      731.56     32.06 o 
  -5  -3   2      201.55      186.52      5.14 o 
  -4  -3   2       15.97       12.53      1.09 o 
  -3  -3   2      151.83      132.41      3.62 o 
  -2  -3   2     4173.04     3971.24    116.74 o 
  -1  -3   2     2733.68     2710.89     65.70 o 
   0  -3   2      552.57      563.50     13.78 o 
   1  -3   2      217.24      203.30      6.41 o 
   2  -3   2     1838.41     1892.91     45.92 o 
   3  -3   2     1140.72     1255.07     39.87 o 
   4  -3   2      198.15      173.77      4.70 o 
   5  -3   2       32.57       38.15      3.27 o 
   6  -3   2        5.31        3.17      1.25 o 
   7  -3   2       96.60       96.79      4.15 o 
   9  -3   2      358.63      351.15     16.31 o 
  -8  -2   2      961.75      913.49     39.02 o 
  -7  -2   2      619.72      550.13     16.53 o 
  -6  -2   2       93.32      106.48      3.91 o 
  -5  -2   2      638.56      587.21     14.69 o 
  -4  -2   2     3340.75     3371.29     59.51 o 
  -3  -2   2      202.07      192.72      6.64 o 
  -2  -2   2     3316.78     3353.59     95.14 o 
  -1  -2   2     8770.50     8586.32    263.53 o 
   0  -2   2     5111.87     4873.30    150.31 o 
   1  -2   2       25.04       31.74      1.05 o 
   2  -2   2      432.03      463.08     11.43 o 
   3  -2   2     1081.45     1116.44     27.30 o 
   4  -2   2      193.95      167.28      4.55 o 
   5  -2   2      506.07      570.74     14.32 o 
   6  -2   2      488.79      482.38     12.42 o 
   7  -2   2     1456.18     1544.11     38.03 o 
   8  -2   2     1145.61     1100.42     46.78 o 
   9  -2   2      141.45      124.62      7.57 o 
 -10  -1   2      333.19      325.53     15.53 o 
  -9  -1   2      482.70      457.33     20.58 o 
  -8  -1   2      410.10      389.39     16.69 o 
  -7  -1   2       43.66       46.40      4.76 o 
  -6  -1   2      615.30      622.97     18.38 o 
  -5  -1   2      168.55      166.56      4.62 o 
  -4  -1   2       34.41       31.11      1.52 o 
  -3  -1   2     1143.93     1129.22     20.13 o 
  -2  -1   2     2067.85     2075.56     50.29 o 
  -1  -1   2     4419.30     4278.55    103.96 o 
   0  -1   2     3603.64     3583.61     97.39 o 
   1  -1   2    10781.57     9189.70    262.81 o 
   2  -1   2     4761.51     4626.66    191.78 o 
   3  -1   2     2757.82     3034.65     86.87 o 
   4  -1   2      206.10      208.54      9.12 o 
   5  -1   2     1421.91     1427.15     37.62 o 
   6  -1   2      122.42      124.86      3.91 o 
   7  -1   2      516.98      520.84     17.05 o 
   8  -1   2      103.16      110.64      6.60 o 
   9  -1   2        0.37       -1.75      3.11 o 
 -10   0   2      289.45      311.36     14.95 o 
  -9   0   2      340.54      358.72     16.50 o 
  -8   0   2       95.83       94.52      4.05 o 
  -7   0   2      333.62      332.14     10.36 o 
  -6   0   2      747.59      752.29     22.08 o 
  -4   0   2     1458.56     1438.99     41.42 o 
  -3   0   2       26.88       28.62      1.12 o 
  -2   0   2     3025.27     2928.61     71.28 o 
   0   0   2      190.95      174.34      4.54 o 
   1   0   2       44.09       48.28      2.03 o 
   2   0   2     1224.47     1331.09     38.12 o 
   3   0   2      810.65      928.70     29.17 o 
   4   0   2      195.09      185.94      5.72 o 
   5   0   2     2080.96     2107.78     51.24 o 
   6   0   2      370.15      409.24     13.68 o 
   7   0   2      352.07      387.95     19.22 o 
   8   0   2        0.04       -0.39      2.72 o 
   9   0   2      232.18      247.88     12.23 o 
 -10   1   2      233.58      249.43     12.42 o 
  -9   1   2      160.10      154.33      7.09 o 
  -8   1   2      969.65      974.20     28.66 o 
  -7   1   2     3359.76     3328.37     95.58 o 
  -6   1   2      773.87      799.32     23.45 o 
  -5   1   2      684.70      788.27     24.57 o 
  -4   1   2       71.46       80.50      2.31 o 
  -3   1   2       96.99       83.42      2.75 o 
  -2   1   2     2799.29     2713.65     77.69 o 
  -1   1   2     3932.66     3783.84     91.77 o 
   0   1   2     1841.18     1802.86     54.00 o 
   1   1   2      144.35      135.48      4.64 o 
   2   1   2     1043.74     1130.40     27.70 o 
   3   1   2     2089.69     2153.31     52.30 o 
   4   1   2     3749.19     3534.20     85.77 o 
   5   1   2     1828.95     1729.23     71.24 o 
   6   1   2      215.08      214.45      8.25 o 
   7   1   2      228.34      221.38      8.20 o 
   8   1   2      546.45      538.08     23.88 o 
   9   1   2      183.76      192.95     10.29 o 
 -10   2   2      160.58      183.20      6.79 o 
  -9   2   2      425.16      400.35     12.62 o 
  -8   2   2      171.93      185.62      7.18 o 
  -7   2   2      316.62      315.01      9.81 o 
  -6   2   2      516.26      515.95     15.37 o 
  -5   2   2      952.60     1019.29     25.03 o 
  -4   2   2     1917.22     2046.83     49.76 o 
  -3   2   2     3882.53     3868.95    119.06 o 
  -2   2   2     8317.46     7490.01    181.38 o 
  -1   2   2      453.93      465.27     11.09 o 
   0   2   2      172.07      173.76      4.41 o 
   1   2   2     4434.73     4196.68    150.92 o 
   2   2   2     1017.81      961.83     29.95 o 
   3   2   2     1485.73     1493.37     41.99 o 
   4   2   2      641.00      637.08     20.23 o 
   5   2   2       18.86       16.77      1.97 o 
   6   2   2       41.08       37.66      2.84 o 
   7   2   2      106.86      101.91      4.94 o 
   8   2   2      307.01      322.23     15.14 o 
 -10   3   2      397.57      430.53     13.58 o 
  -9   3   2     1012.83      986.03     29.21 o 
  -8   3   2      163.63      178.05      6.24 o 
  -7   3   2      453.90      454.08     13.72 o 
  -6   3   2      707.51      749.69     22.01 o 
  -5   3   2     1037.85      982.25     24.03 o 
  -4   3   2     2650.48     2641.03     64.26 o 
  -3   3   2     1521.14     1552.25     37.84 o 
  -2   3   2      601.29      683.09     16.69 o 
  -1   3   2     3093.17     3040.13    193.04 o 
   0   3   2      135.04      130.00      2.53 o 
   1   3   2      501.07      538.10     16.90 o 
   2   3   2      289.56      246.23      8.20 o 
   3   3   2     1202.30     1196.91     37.21 o 
   4   3   2        0.83        4.19      1.62 o 
   5   3   2      566.59      577.47     18.65 o 
   6   3   2      711.39      695.97     22.47 o 
   7   3   2      484.58      491.22     16.55 o 
   8   3   2      220.80      222.84     11.26 o 
 -10   4   2      297.71      301.44     10.02 o 
  -9   4   2       27.56       27.12      2.47 o 
  -8   4   2       95.77      100.06      4.12 o 
  -7   4   2      255.59      262.59      8.37 o 
  -6   4   2      249.65      245.00      7.75 o 
  -5   4   2     1293.03     1300.18     37.58 o 
  -4   4   2      291.64      288.90      7.33 o 
  -3   4   2       24.03       38.24      4.12 o 
  -2   4   2       43.69       57.50      1.95 o 
  -1   4   2       65.33       50.38      2.63 o 
   0   4   2     4986.96     4896.85     86.73 o 
   1   4   2     5322.04     5401.13     95.60 o 
   2   4   2        2.79        3.15      1.16 o 
   3   4   2      346.49      355.19     11.63 o 
   4   4   2     1752.45     1651.56     51.43 o 
   5   4   2      153.55      154.42      5.96 o 
   6   4   2      166.43      161.44      6.57 o 
   7   4   2        4.54        3.91      2.35 o 
   8   4   2       14.22       10.09      3.69 o 
 -10   5   2       80.53       84.42      4.32 o 
  -9   5   2       69.89       68.73      3.71 o 
  -8   5   2        3.47        5.70      1.71 o 
  -7   5   2      111.00      114.60      4.39 o 
  -6   5   2     1502.80     1435.07     41.56 o 
  -5   5   2     1013.02     1008.94     29.35 o 
  -4   5   2      262.56      236.33      6.19 o 
  -3   5   2     1257.76     1315.78     32.26 o 
  -2   5   2     2312.54     2298.05     57.61 o 
  -1   5   2      579.25      597.48     18.19 o 
   0   5   2       27.46       21.16      0.90 o 
   1   5   2      284.44      317.18      6.69 o 
   2   5   2      286.73      294.87      9.78 o 
   3   5   2        5.38        6.64      1.63 o 
   4   5   2      737.08      675.94     21.60 o 
   5   5   2      578.27      583.69     19.06 o 
   6   5   2      188.13      189.79      7.49 o 
   7   5   2       22.39       24.91      2.98 o 
 -10   6   2        2.66        0.00      2.91 o 
  -9   6   2      419.00      437.96     13.72 o 
  -8   6   2      521.56      516.01     15.78 o 
  -7   6   2       41.13       42.73      3.40 o 
  -6   6   2      229.64      234.35      7.55 o 
  -5   6   2       25.74       23.79      1.85 o 
  -4   6   2       31.40       31.92      1.73 o 
  -3   6   2      508.59      486.02     12.31 o 
  -2   6   2       35.81       30.73      1.60 o 
  -1   6   2      319.33      315.30      8.13 o 
   0   6   2      568.80      578.75     10.48 o 
   1   6   2      107.96      113.37      2.96 o 
   2   6   2      526.74      520.22     10.84 o 
   3   6   2     1275.33     1295.00     40.49 o 
   4   6   2      244.16      227.63      8.12 o 
   5   6   2        1.69        0.40      2.15 o 
   6   6   2        3.56        4.81      2.26 o 
  -9   7   2      114.25      123.07      7.18 o 
  -8   7   2      177.52      173.28      6.24 o 
  -7   7   2      438.38      424.18     13.03 o 
  -6   7   2      985.15      958.37     51.05 o 
  -5   7   2      976.00      954.21     28.04 o 
  -4   7   2     1313.89     1288.40     31.75 o 
  -3   7   2      548.01      573.81     19.91 o 
  -2   7   2      401.52      403.33     21.01 o 
  -1   7   2        2.18        7.70      1.17 o 
   0   7   2     1879.57     1986.03     39.66 o 
   1   7   2      922.48      962.40     19.44 o 
   2   7   2      254.04      254.65      5.68 o 
   3   7   2        5.19        4.68      2.72 o 
   4   7   2       12.00       15.82      2.47 o 
   5   7   2       14.04       16.41      3.11 o 
   6   7   2       37.75       45.38      3.59 o 
  -9   8   2      452.37      463.73     20.19 o 
  -8   8   2       46.78       54.55      4.85 o 
  -7   8   2      324.72      312.13     13.78 o 
  -6   8   2      748.66      733.49     33.68 o 
  -5   8   2      112.91      116.15      4.64 o 
  -4   8   2      427.64      427.50     12.74 o 
  -3   8   2      102.27      110.38      3.56 o 
  -2   8   2       28.47       26.53      2.09 o 
  -1   8   2       50.56       51.74      3.02 o 
   0   8   2      993.02     1019.68     20.63 o 
   1   8   2       21.03       22.60      2.03 o 
   2   8   2      478.61      465.07      9.93 o 
   3   8   2      120.67      122.19      5.44 o 
   4   8   2      152.24      143.27     10.19 o 
   5   8   2      306.50      311.30     11.27 o 
  -8   9   2      209.59      191.39      9.51 o 
  -7   9   2       72.95       64.83      5.05 o 
  -6   9   2      351.90      332.13     14.56 o 
  -5   9   2       57.11       59.20      4.27 o 
  -4   9   2      221.04      210.13      7.16 o 
  -3   9   2        6.74        3.00      1.38 o 
  -2   9   2       67.47       63.74      3.50 o 
  -1   9   2      268.49      307.65     15.14 o 
   0   9   2     1080.62     1162.72     23.47 o 
   1   9   2       17.78       19.56      1.59 o 
   2   9   2      245.58      257.11      6.29 o 
   3   9   2      232.90      227.47     11.65 o 
   4   9   2       46.96       44.03      3.45 o 
  -8  10   2      226.29      217.79     10.68 o 
  -7  10   2      684.51      657.85     27.56 o 
  -6  10   2      198.55      190.62      9.32 o 
  -5  10   2      172.03      170.04      8.35 o 
  -4  10   2      390.47      402.95     33.97 o 
  -3  10   2      581.29      597.86     28.53 o 
  -2  10   2      154.00      170.62      9.51 o 
  -1  10   2       50.44       58.65      2.72 o 
   0  10   2       28.56       33.42      1.89 o 
   1  10   2        0.90        0.86      1.42 o 
   2  10   2        2.19        2.83      1.59 o 
   3  10   2        3.37        4.06      3.20 o 
  -7  11   2        3.84        3.88      3.11 o 
  -6  11   2       73.36       66.39      5.05 o 
  -5  11   2        1.39        0.97      2.52 o 
  -3  11   2      179.57      196.64     11.06 o 
  -2  11   2      142.30      154.51      9.12 o 
  -1  11   2       76.79       84.68      3.39 o 
   0  11   2       24.92       29.57      2.35 o 
   1  11   2       47.14       48.59      2.72 o 
  -3  12   2       12.99       17.08      4.08 o 
  -2  12   2       89.43       89.85      3.44 o 
  -1  12   2      257.36      282.51      7.61 o 
   1 -13   3       10.24        6.99      3.69 o 
   2 -13   3      133.73      129.98      5.69 o 
   3 -13   3       39.36       44.74      5.14 o 
  -2 -12   3        5.02        4.46      3.69 o 
  -1 -12   3       15.83       16.69      3.88 o 
   0 -12   3        4.01        4.27      3.30 o 
   1 -12   3       53.83       50.67      5.44 o 
   2 -12   3       48.88       39.37      3.69 o 
   3 -12   3      101.14      105.11      4.87 o 
   4 -12   3      118.27      112.00      5.08 o 
   5 -12   3        2.26        2.41      2.32 o 
  -4 -11   3        1.87        1.70      1.85 o 
  -3 -11   3       75.36       75.12      6.21 o 
  -2 -11   3       63.31       55.32      5.44 o 
  -1 -11   3       74.51       75.12      5.82 o 
   0 -11   3      374.02      374.57     12.27 o 
   1 -11   3      794.94      808.47     31.54 o 
   2 -11   3      149.34      135.40      5.47 o 
   3 -11   3      149.33      150.75      6.70 o 
   4 -11   3       82.18       90.91      4.39 o 
   5 -11   3      163.04      170.44      6.58 o 
   6 -11   3        3.56        0.35      2.24 o 
  -5 -10   3      232.51      232.26      6.44 o 
  -4 -10   3        0.57        3.23      1.54 o 
  -3 -10   3      107.33      113.17      7.38 o 
  -2 -10   3      178.27      195.28     10.68 o 
  -1 -10   3      576.75      588.50     18.46 o 
   0 -10   3      212.98      209.12      7.38 o 
   1 -10   3       10.13       10.44      2.81 o 
   2 -10   3        1.97        1.62      1.63 o 
   3 -10   3      142.39      138.14      6.99 o 
   4 -10   3      159.60      157.67      5.96 o 
   5 -10   3      116.60      119.41      5.07 o 
   6 -10   3      139.07      141.16      5.69 o 
   7 -10   3       53.74       62.12      5.24 o 
  -6  -9   3        9.35       13.64      2.04 o 
  -5  -9   3      158.32      163.48      4.89 o 
  -4  -9   3       27.26       27.95      3.69 o 
  -3  -9   3        2.89        0.19      2.72 o 
  -2  -9   3      137.45      150.98      7.28 o 
  -1  -9   3       27.73       29.65      2.81 o 
   0  -9   3      297.69      284.93      9.42 o 
   1  -9   3       46.15       40.44      2.75 o 
   2  -9   3      135.23      137.44      5.27 o 
   3  -9   3      966.45      922.92     28.36 o 
   4  -9   3     1319.81     1247.10     38.03 o 
   5  -9   3       54.96       49.53      3.09 o 
   6  -9   3        2.14        4.76      2.62 o 
   7  -9   3      151.42      157.23      8.74 o 
   8  -9   3      212.35      218.18     11.06 o 
  -7  -8   3        8.27        6.41      2.91 o 
  -6  -8   3       96.85       91.87      2.91 o 
  -5  -8   3      174.62      181.91      4.42 o 
  -4  -8   3      369.54      365.56     12.02 o 
  -3  -8   3      116.97      123.84      7.18 o 
  -2  -8   3      761.28      760.14     23.88 o 
  -1  -8   3       22.51       31.47      2.18 o 
   0  -8   3      425.01      433.11     14.85 o 
   1  -8   3     1281.80     1269.27     52.02 o 
   2  -8   3      617.86      591.62     18.41 o 
   3  -8   3        5.56        7.48      1.71 o 
   4  -8   3       60.49       62.89      3.40 o 
   5  -8   3      135.60      130.55      5.21 o 
   6  -8   3       59.19       68.42      3.71 o 
   7  -8   3      357.92      345.71     15.53 o 
   8  -8   3      334.28      324.56     14.95 o 
  -7  -7   3       16.13       17.28      3.11 o 
  -6  -7   3      151.41      159.09      3.99 o 
  -5  -7   3      693.52      680.38     13.98 o 
  -4  -7   3      206.79      211.39      7.32 o 
  -3  -7   3      226.67      238.79      8.70 o 
  -2  -7   3        5.67        5.32      0.99 o 
  -1  -7   3      347.30      375.30     11.86 o 
   0  -7   3      357.77      363.77     11.52 o 
   1  -7   3       27.10       35.48      2.33 o 
   2  -7   3      436.81      427.84     24.56 o 
   3  -7   3     1113.36     1066.98     32.45 o 
   4  -7   3      332.72      332.72     10.86 o 
   5  -7   3      425.61      406.46     15.92 o 
   6  -7   3     1829.07     1875.47     56.96 o 
   7  -7   3      554.75      540.45     17.27 o 
   8  -7   3       58.00       70.07      5.63 o 
  -8  -6   3      100.57      102.88      6.41 o 
  -7  -6   3       78.06       68.91      4.85 o 
  -6  -6   3       34.16       30.80      1.59 o 
  -5  -6   3       24.54       28.48      1.44 o 
  -4  -6   3      348.27      370.21     18.49 o 
  -3  -6   3      759.03      834.58     36.67 o 
  -2  -6   3      128.07      140.36      4.12 o 
  -1  -6   3     1153.97     1151.82     34.87 o 
   0  -6   3     3888.53     3992.53     96.50 o 
   1  -6   3      321.13      314.51     13.20 o 
   2  -6   3       20.06       19.38      2.23 o 
   3  -6   3      574.00      560.92     17.38 o 
   4  -6   3     1045.77     1070.76     32.64 o 
   5  -6   3       16.91       17.06      1.85 o 
   6  -6   3      382.65      394.87     12.82 o 
   7  -6   3      123.86      127.50      7.86 o 
   8  -6   3       70.91       70.27      5.82 o 
   9  -6   3      119.67      120.35      7.57 o 
  -8  -5   3       96.81       96.86      6.02 o 
  -7  -5   3      520.43      491.30     21.55 o 
  -6  -5   3      774.79      744.03     31.83 o 
  -5  -5   3       18.89       23.33      1.66 o 
  -4  -5   3      637.82      651.24     16.22 o 
  -3  -5   3     1049.64     1007.71     24.72 o 
  -2  -5   3     1230.07     1277.08     31.19 o 
  -1  -5   3     1071.53     1129.68     27.58 o 
   0  -5   3      817.64      870.43     21.26 o 
   1  -5   3      210.56      248.01      7.99 o 
   2  -5   3      111.49      111.20      6.70 o 
   3  -5   3      514.32      535.88     13.38 o 
   4  -5   3      405.25      393.76     10.07 o 
   5  -5   3      544.17      595.32     25.33 o 
   6  -5   3        0.91       -0.54      1.77 o 
   7  -5   3      106.29      117.87      7.38 o 
   8  -5   3      512.39      494.01     21.16 o 
  -8  -4   3      504.05      461.02     20.58 o 
  -7  -4   3      246.95      244.00     11.45 o 
  -6  -4   3       83.21       77.57      3.42 o 
  -5  -4   3       17.46       14.57      0.93 o 
  -4  -4   3        9.09        9.27      1.07 o 
  -3  -4   3     2595.18     2670.50     64.97 o 
  -2  -4   3     1082.14     1132.86     27.70 o 
  -1  -4   3      258.53      267.26      6.73 o 
   0  -4   3       24.16       24.71      1.51 o 
   1  -4   3      246.68      225.89      7.16 o 
   2  -4   3     2166.22     2077.56     50.54 o 
   3  -4   3     7559.34     7533.17    182.63 o 
   4  -4   3     1083.36     1186.25     29.09 o 
   5  -4   3      337.50      344.89      8.94 o 
   6  -4   3     1345.35     1362.40     33.65 o 
   7  -4   3      351.37      411.66     14.07 o 
  -9  -3   3      275.60      258.95     12.42 o 
  -8  -3   3        3.36        1.75      2.52 o 
  -7  -3   3      644.68      591.69     17.84 o 
  -6  -3   3       20.17       21.19      1.85 o 
  -5  -3   3     1163.79     1142.98     20.40 o 
  -4  -3   3     2863.44     2739.55     66.65 o 
  -3  -3   3     1168.72     1150.57     28.19 o 
  -2  -3   3      104.56      102.55      2.92 o 
  -1  -3   3     1615.71     1628.28     39.66 o 
   0  -3   3     1849.84     1837.99     44.64 o 
   1  -3   3     2605.96     2762.29     67.15 o 
   2  -3   3     1932.68     2134.48     52.02 o 
   3  -3   3       84.47       95.04      2.86 o 
   4  -3   3      207.39      232.85      6.18 o 
   5  -3   3        7.11        8.52      1.26 o 
   6  -3   3      772.28      797.89     20.01 o 
   7  -3   3      537.47      637.27     16.84 o 
   8  -3   3      417.12      426.46     19.02 o 
 -10  -2   3      360.06      363.18     17.08 o 
  -9  -2   3        2.75        0.58      2.33 o 
  -8  -2   3      393.12      367.44     12.42 o 
  -7  -2   3       96.28       98.03      5.82 o 
  -6  -2   3     3433.62     3353.42     96.34 o 
  -5  -2   3     1518.80     1557.76     38.07 o 
  -4  -2   3      339.99      379.08      7.66 o 
  -3  -2   3      538.65      545.86     13.47 o 
  -2  -2   3       31.99       29.60      1.49 o 
  -1  -2   3     3187.57     3206.52     77.78 o 
   0  -2   3      298.95      284.07     12.71 o 
   1  -2   3      120.67      117.97      3.18 o 
   2  -2   3     1021.90     1129.87     27.66 o 
   3  -2   3      267.16      309.16      7.86 o 
   4  -2   3     1542.99     1550.49     37.77 o 
   5  -2   3     2748.81     2787.09     67.65 o 
   6  -2   3      833.82      895.12     22.34 o 
   7  -2   3       69.02       73.36      4.66 o 
   8  -2   3       67.15       65.80      5.05 o 
   9  -2   3      112.51      115.11      7.38 o 
 -10  -1   3        0.28        0.19      3.11 o 
  -9  -1   3      288.91      293.11     13.78 o 
  -8  -1   3      830.22      806.56     23.94 o 
  -7  -1   3       55.49       52.18      5.05 o 
  -6  -1   3      284.86      282.62      8.85 o 
  -5  -1   3     1446.11     1534.16     37.43 o 
  -4  -1   3      416.22      401.70      7.24 o 
  -3  -1   3      524.69      551.30     13.54 o 
  -2  -1   3     3063.43     3096.04     75.10 o 
  -1  -1   3    22356.98    18053.98    675.77 o 
   0  -1   3      407.14      417.35     12.21 o 
   1  -1   3      139.29      164.44      4.39 o 
   2  -1   3     2397.16     2533.51     72.54 o 
   3  -1   3     4713.81     4756.36    137.11 o 
   4  -1   3      971.73      949.61     23.34 o 
   5  -1   3       81.09       74.74      2.78 o 
   6  -1   3       51.25       61.78      3.88 o 
   7  -1   3       20.97       21.16      3.59 o 
   8  -1   3      133.71      146.17      7.96 o 
   9  -1   3      232.70      236.62     11.84 o 
 -10   0   3       29.92       27.56      3.88 o 
  -9   0   3       86.16       85.42      3.91 o 
  -8   0   3      211.80      210.15      7.13 o 
  -7   0   3     1211.12     1201.94     35.05 o 
  -6   0   3       17.54       16.15      2.52 o 
  -5   0   3      855.27      855.75     24.96 o 
  -4   0   3     5990.50     5964.52    170.60 o 
  -3   0   3     1524.05     1525.63     43.82 o 
  -2   0   3      326.10      381.58      9.45 o 
   0   0   3        0.24        6.11      1.21 o 
   1   0   3      215.78      210.86      5.38 o 
   2   0   3      888.27      940.94     37.73 o 
   3   0   3     1067.45     1133.73     36.35 o 
   4   0   3      971.87      970.08     23.89 o 
   5   0   3       48.07       52.93      3.12 o 
   6   0   3        8.91        5.87      2.52 o 
   7   0   3      811.70      875.06     28.13 o 
   8   0   3      927.92      995.15     31.89 o 
   9   0   3      204.07      202.07     10.68 o 
 -10   1   3      418.84      417.62     13.24 o 
  -9   1   3      276.15      273.50      8.92 o 
  -8   1   3       89.16       87.25      3.84 o 
  -7   1   3       20.25       21.91      1.85 o 
  -6   1   3      758.50      769.42     22.56 o 
  -5   1   3     1016.60     1031.89     29.96 o 
  -4   1   3      386.71      372.20     11.94 o 
  -3   1   3      279.71      298.06      8.85 o 
  -2   1   3      937.47      951.89     27.43 o 
  -1   1   3        2.93        6.19      0.87 o 
   0   1   3     1351.03     1342.75     42.53 o 
   1   1   3     3914.05     3567.51     86.83 o 
   2   1   3     2754.98     2700.75     65.65 o 
   3   1   3      489.88      474.62     12.62 o 
   4   1   3       33.61       41.08      3.79 o 
   5   1   3     2364.74     2199.60    124.91 o 
   6   1   3      125.65      110.77      4.84 o 
   7   1   3      376.10      377.20     13.13 o 
   8   1   3       57.34       54.81      3.96 o 
 -10   2   3      146.38      136.95      5.56 o 
  -9   2   3      190.90      203.62      7.07 o 
  -8   2   3      709.75      704.81     20.99 o 
  -7   2   3       28.48       26.25      1.99 o 
  -6   2   3      770.48      761.53     22.29 o 
  -5   2   3     2799.40     2746.75     78.79 o 
  -4   2   3     1346.22     1297.57     37.37 o 
  -3   2   3       53.89       71.65      2.05 o 
  -2   2   3     3068.25     2965.94     71.94 o 
  -1   2   3     5862.04     5419.62    131.57 o 
   0   2   3     1875.18     1894.13     56.85 o 
   1   2   3     1455.06     1530.43     47.40 o 
   2   2   3      132.97      144.96      5.34 o 
   3   2   3        0.73        0.56      1.46 o 
   4   2   3       33.45       36.09      4.27 o 
   5   2   3      815.18      809.61     31.06 o 
   6   2   3      397.78      367.21     16.01 o 
   7   2   3      467.15      449.43     15.72 o 
   8   2   3       11.04       14.18      2.65 o 
 -10   3   3      118.75      117.09      5.08 o 
  -9   3   3       66.10       57.53      3.36 o 
  -8   3   3      150.53      160.42      5.69 o 
  -7   3   3      980.42      966.85     28.32 o 
  -6   3   3     1036.60     1011.62     29.49 o 
  -5   3   3      108.84      119.27      4.18 o 
  -4   3   3       33.59       29.17      1.27 o 
  -3   3   3        5.99       11.92      0.47 o 
  -2   3   3      433.22      420.58      7.62 o 
  -1   3   3     1028.64      953.24     23.37 o 
   0   3   3     1507.35     1394.71     51.42 o 
   1   3   3       54.13       42.95      2.38 o 
   2   3   3        2.42        2.53      1.35 o 
   3   3   3      828.07      812.90     25.64 o 
   4   3   3     1547.71     1511.95     47.18 o 
   5   3   3      764.13      747.08     23.98 o 
   6   3   3      243.50      229.61      8.62 o 
   7   3   3      105.84      106.98      5.41 o 
   8   3   3      288.71      294.18     11.08 o 
 -10   4   3       53.92       58.89      3.64 o 
  -9   4   3      397.26      382.88     12.07 o 
  -8   4   3      661.91      660.93     19.75 o 
  -7   4   3      135.39      147.80      5.28 o 
  -6   4   3      814.74      752.41     22.15 o 
  -5   4   3       12.07       16.01      1.51 o 
  -4   4   3       30.23       27.85      1.37 o 
  -3   4   3      272.03      229.15      5.96 o 
  -2   4   3     6883.92     6994.41    122.84 o 
  -1   4   3      355.82      342.99      6.29 o 
   0   4   3      334.26      336.49      9.36 o 
   1   4   3     3339.90     3384.22    104.18 o 
   2   4   3     1834.81     1754.40     54.30 o 
   3   4   3      129.34      126.01      5.06 o 
   4   4   3       28.13       29.80      2.38 o 
   5   4   3       13.55       13.93      2.23 o 
   6   4   3        0.75       -3.22      2.15 o 
   7   4   3        9.47        6.50      2.73 o 
 -10   5   3      177.88      179.46      8.93 o 
  -9   5   3      824.71      854.88     25.51 o 
  -8   5   3     1300.20     1250.41     36.62 o 
  -7   5   3       28.56       33.38      2.26 o 
  -6   5   3      181.62      200.00      7.09 o 
  -5   5   3     1342.02     1322.44     38.33 o 
  -4   5   3     2185.62     2156.70     52.63 o 
  -3   5   3      435.23      418.30     10.56 o 
  -2   5   3      409.43      461.80     10.00 o 
  -1   5   3        0.61        0.86      0.65 o 
   0   5   3      472.85      468.87      9.59 o 
   1   5   3       35.82       41.57      2.54 o 
   2   5   3      706.76      708.47     22.51 o 
   3   5   3     1251.18     1164.73     36.60 o 
   4   5   3       53.44       44.10      3.15 o 
   5   5   3      101.83      106.90      7.38 o 
   6   5   3      624.57      616.74     20.28 o 
   7   5   3      258.53      256.64      9.92 o 
 -10   6   3      327.49      339.88     11.18 o 
  -9   6   3       71.28       72.59      3.91 o 
  -8   6   3      111.29      113.20      5.44 o 
  -7   6   3      314.93      302.77      9.67 o 
  -6   6   3      183.91      185.20      6.31 o 
  -5   6   3      445.28      438.22     13.23 o 
  -4   6   3      381.42      398.18     10.19 o 
  -3   6   3      627.69      612.67     15.35 o 
  -2   6   3        7.06        6.78      1.32 o 
  -1   6   3       17.31       13.52      1.07 o 
   0   6   3     1471.57     1380.86     27.68 o 
   1   6   3     1068.45     1085.52     34.08 o 
   2   6   3       16.79       21.38      2.81 o 
   3   6   3        6.05        9.90      2.10 o 
   4   6   3      438.20      426.33     14.34 o 
   5   6   3      169.02      178.86      7.86 o 
   6   6   3       76.35       75.49      5.63 o 
  -9   7   3       14.58        8.35      2.26 o 
  -8   7   3       20.17       15.68      2.05 o 
  -7   7   3      365.22      357.54     11.25 o 
  -6   7   3      930.89      869.46     25.64 o 
  -5   7   3      643.57      629.18     33.10 o 
  -4   7   3      154.44      145.86      4.38 o 
  -3   7   3     1106.23     1101.47     27.28 o 
  -2   7   3     1336.54     1334.69     42.12 o 
  -1   7   3      414.25      444.38     14.08 o 
   0   7   3       36.48       38.25      1.83 o 
   1   7   3       49.44       50.47      2.38 o 
   2   7   3       42.16       44.31      5.82 o 
   3   7   3       17.80       16.83      2.51 o 
   4   7   3       99.81      102.43      4.89 o 
   5   7   3      132.81      140.83      6.24 o 
  -9   8   3      512.92      519.44     22.32 o 
  -8   8   3      289.13      282.63     12.81 o 
  -7   8   3       22.67       25.43      2.40 o 
  -6   8   3        2.69        0.87      1.77 o 
  -5   8   3       14.77       11.15      1.96 o 
  -4   8   3       77.75       75.41      2.94 o 
  -3   8   3      413.14      425.65     11.03 o 
  -2   8   3      608.52      592.37     26.92 o 
  -1   8   3      141.27      148.33      3.73 o 
   0   8   3       78.44       81.01      2.55 o 
   1   8   3        7.89        7.85      1.42 o 
   2   8   3      148.73      161.78      6.49 o 
   3   8   3      609.47      616.74     22.32 o 
   4   8   3      279.78      271.32     10.03 o 
  -8   9   3        2.63        3.69      2.91 o 
  -7   9   3      132.55      147.53      7.76 o 
  -6   9   3      103.40      100.94      5.82 o 
  -5   9   3        2.38       -0.97      1.86 o 
  -4   9   3      561.70      517.75     19.80 o 
  -3   9   3      172.97      181.11      6.93 o 
  -2   9   3      166.70      174.29      5.04 o 
  -1   9   3       19.61       21.21      1.61 o 
   0   9   3      443.26      457.03      9.71 o 
   1   9   3      660.24      676.53     14.16 o 
   2   9   3       19.00       17.10      2.61 o 
   3   9   3        2.45        4.30      2.51 o 
  -8  10   3        0.39       -0.19      2.91 o 
  -7  10   3       46.95       45.03      4.27 o 
  -6  10   3      430.77      401.23     17.28 o 
  -5  10   3      141.29      151.02      7.76 o 
  -2  10   3        3.69        2.48      1.34 o 
  -1  10   3       12.11       11.98      1.59 o 
   0  10   3        2.38        2.42      1.44 o 
   1  10   3      108.91      120.97      7.09 o 
   2  10   3      131.83      119.36      9.41 o 
  -6  11   3       24.98       25.23      3.49 o 
  -3  11   3        1.74        3.64      3.40 o 
  -2  11   3       38.82       44.06      2.52 o 
  -1  11   3      219.26      224.95      6.24 o 
   0  11   3      192.49      209.33      5.94 o 
   1  11   3       58.47       55.71      6.02 o 
  -3  12   3       86.61       91.32      3.57 o 
  -2  12   3        2.30        2.74      3.98 o 
   1 -13   4       15.30       15.14      3.88 o 
   2 -13   4        3.46       -1.40      2.40 o 
  -2 -12   4        7.18        7.18      3.49 o 
  -1 -12   4        8.72        8.93      3.49 o 
   0 -12   4       49.21       47.52      3.34 o 
   1 -12   4      192.57      192.23      7.18 o 
   2 -12   4        1.01        0.94      2.26 o 
   3 -12   4        3.83        8.10      2.40 o 
   4 -12   4      249.11      249.22      9.03 o 
   5 -12   4      319.92      302.90     10.60 o 
  -4 -11   4       21.71       21.55      4.27 o 
  -3 -11   4       19.52       20.96      4.08 o 
  -2 -11   4      570.88      581.75     28.15 o 
  -1 -11   4       89.21       91.89      4.45 o 
   0 -11   4       51.41       57.77      3.57 o 
   1 -11   4       19.19       21.06      2.47 o 
   2 -11   4      334.35      331.45     11.14 o 
   3 -11   4       16.93       18.26      2.46 o 
   4 -11   4      106.24      104.61      4.87 o 
   5 -11   4       17.29       14.54      3.11 o 
   6 -11   4        1.95        3.65      2.26 o 
  -5 -10   4       93.84       99.23      4.76 o 
  -4 -10   4      268.73      277.19     14.56 o 
  -3 -10   4      126.39      119.77      7.57 o 
  -2 -10   4      180.25      184.47     15.92 o 
  -1 -10   4      146.99      150.90      5.96 o 
   0 -10   4       57.28       60.80      3.36 o 
   1 -10   4       48.97       48.54      3.01 o 
   2 -10   4      109.35      107.41      4.67 o 
   3 -10   4       48.36       47.35      3.30 o 
   4 -10   4       85.17       84.28      4.95 o 
   5 -10   4        1.16        0.88      1.99 o 
   6 -10   4      135.34      133.73      5.69 o 
   7 -10   4      662.37      664.64     28.34 o 
  -5  -9   4       39.23       36.87      2.91 o 
  -4  -9   4       53.39       56.49      5.05 o 
  -3  -9   4       26.71       25.43      3.30 o 
  -2  -9   4      428.65      439.73     31.74 o 
  -1  -9   4       49.25       59.07      3.29 o 
   0  -9   4      266.49      269.82     15.72 o 
   1  -9   4     1179.37     1189.63     36.12 o 
   2  -9   4      833.62      799.55     24.74 o 
   3  -9   4        0.13       -0.29      2.04 o 
   4  -9   4      697.26      679.04     21.22 o 
   5  -9   4      294.34      286.07      9.78 o 
   6  -9   4      199.51      195.82      9.71 o 
   7  -9   4       62.88       74.05      4.32 o 
  -7  -8   4       29.39       31.25      3.49 o 
  -4  -8   4       72.57       72.60      5.24 o 
  -3  -8   4       70.50       78.39      4.17 o 
  -2  -8   4      743.22      770.34     26.40 o 
  -1  -8   4      712.48      727.50     27.18 o 
   0  -8   4      226.19      251.96     11.26 o 
   1  -8   4        2.83        1.35      2.04 o 
   2  -8   4        0.57        1.77      1.65 o 
   3  -8   4       20.08       21.64      2.12 o 
   4  -8   4      460.06      443.61     14.20 o 
   5  -8   4      104.48      107.71      4.73 o 
   6  -8   4      176.92      184.14      6.91 o 
   7  -8   4        8.80        7.19      2.40 o 
   8  -8   4       48.59       50.08      5.05 o 
  -7  -7   4      282.44      282.04     13.20 o 
  -6  -7   4      310.82      290.20     13.39 o 
  -5  -7   4       47.59       46.59      3.69 o 
  -4  -7   4      328.23      339.16     14.93 o 
  -3  -7   4      168.49      185.12      5.18 o 
  -2  -7   4      281.87      303.67     14.66 o 
  -1  -7   4       30.22       32.21      2.26 o 
   0  -7   4      150.65      140.39      5.06 o 
   1  -7   4      254.74      278.69     13.10 o 
   2  -7   4      284.19      276.89      9.09 o 
   3  -7   4     2104.91     2092.93     62.96 o 
   4  -7   4     1615.63     1603.85     48.64 o 
   5  -7   4       39.20       41.16      2.87 o 
   6  -7   4       73.21       61.64      3.57 o 
   7  -7   4      263.45      299.10     10.31 o 
   8  -7   4      252.78      252.93     12.23 o 
  -8  -6   4       44.54       44.84      4.08 o 
  -7  -6   4       95.72       82.69      5.24 o 
  -6  -6   4      420.79      413.65     18.25 o 
  -5  -6   4        2.71        4.21      1.34 o 
  -4  -6   4      428.63      425.03     11.28 o 
  -3  -6   4     1706.53     1781.41     43.42 o 
  -2  -6   4      750.90      780.07     19.30 o 
  -1  -6   4       46.64       50.06      5.14 o 
   0  -6   4      730.78      756.47     23.19 o 
   1  -6   4     1348.40     1302.80     39.25 o 
   2  -6   4     1471.84     1503.30     45.44 o 
   3  -6   4      326.69      342.63     11.00 o 
   4  -6   4        2.06        4.69      1.71 o 
   5  -6   4       96.49       96.20      4.31 o 
   6  -6   4       17.15       24.38      2.40 o 
   7  -6   4      280.16      285.95     11.16 o 
   8  -6   4      348.62      376.77     16.89 o 
  -7  -5   4       12.13        8.93      2.52 o 
  -6  -5   4      847.16      817.55     24.22 o 
  -5  -5   4     1232.68     1151.22     43.19 o 
  -4  -5   4      116.17      110.79      3.76 o 
  -3  -5   4      507.32      532.68     13.32 o 
  -2  -5   4       38.49       44.65      3.30 o 
  -1  -5   4        4.65        5.54      0.74 o 
   0  -5   4     1146.26     1161.73     35.10 o 
   1  -5   4       42.70       39.65      2.33 o 
   2  -5   4      263.95      238.67      7.85 o 
   3  -5   4      578.90      566.08     17.58 o 
   4  -5   4      121.09      111.93      4.58 o 
   5  -5   4      264.53      277.97     11.06 o 
   6  -5   4      568.36      669.39     23.78 o 
   7  -5   4      947.00      966.52     30.10 o 
  -9  -4   4        2.56       -2.33      2.33 o 
  -8  -4   4      315.70      285.73     13.39 o 
  -7  -4   4      270.46      250.99     12.03 o 
  -6  -4   4      277.93      278.75      8.99 o 
  -5  -4   4      380.29      366.26     11.26 o 
  -4  -4   4       94.60       84.74      3.56 o 
  -3  -4   4      849.97      846.99     20.98 o 
  -2  -4   4      618.29      635.41     16.36 o 
  -1  -4   4     1350.86     1343.15     51.63 o 
   0  -4   4     2846.17     2747.91     66.89 o 
   1  -4   4     2456.99     2476.09     88.03 o 
   2  -4   4        5.19       13.33      0.90 o 
   3  -4   4     3352.94     3485.25     84.57 o 
   4  -4   4     1217.32     1257.04     30.91 o 
   5  -4   4      571.33      584.21     18.73 o 
   6  -4   4       33.56       37.54      3.11 o 
   7  -4   4      164.39      155.55      6.70 o 
  -9  -3   4       14.74       16.69      2.91 o 
  -8  -3   4       24.50       26.11      2.40 o 
  -7  -3   4      999.27      964.17     28.47 o 
  -6  -3   4      799.25      756.58     22.43 o 
  -5  -3   4       56.21       55.25      1.54 o 
  -4  -3   4      637.98      599.25     14.92 o 
  -3  -3   4     2152.76     2111.89     51.46 o 
  -2  -3   4      780.65      761.58     18.74 o 
  -1  -3   4     3364.41     3453.03    119.01 o 
   0  -3   4     2656.78     2643.66     64.36 o 
   1  -3   4      102.99      133.96      4.52 o 
   2  -3   4       30.28       31.09      1.45 o 
   3  -3   4     1198.35     1307.41     32.02 o 
   4  -3   4      214.87      210.17      5.73 o 
   5  -3   4     1205.01     1242.80     30.71 o 
   6  -3   4      464.62      474.59     12.31 o 
   7  -3   4      176.22      201.29     12.03 o 
   8  -3   4      852.50      942.03     45.23 o 
 -10  -2   4       26.86       29.12      3.88 o 
  -9  -2   4      476.17      460.24     20.58 o 
  -8  -2   4      295.60      283.88      9.26 o 
  -7  -2   4      311.88      317.10     10.02 o 
  -6  -2   4      104.91      115.92      4.39 o 
  -5  -2   4     1228.27     1233.51     35.81 o 
  -4  -2   4       31.18       24.11      1.22 o 
  -3  -2   4      554.57      555.08     13.77 o 
  -2  -2   4     2437.63     2492.41     60.51 o 
  -1  -2   4       12.49       20.27      1.04 o 
   0  -2   4      229.67      278.18     24.36 o 
   1  -2   4      177.70      176.17      4.63 o 
   2  -2   4     1854.89     1820.59     44.32 o 
   3  -2   4     3932.50     3863.95     93.37 o 
   4  -2   4      996.80     1069.53     28.36 o 
   5  -2   4      125.59      135.51      6.27 o 
   6  -2   4      797.08      850.61     27.17 o 
   7  -2   4      451.03      443.56     30.38 o 
   8  -2   4      352.11      377.69     20.67 o 
 -10  -1   4      231.85      237.79     11.84 o 
  -9  -1   4      321.72      309.78     11.26 o 
  -8  -1   4       98.80       99.03      6.99 o 
  -7  -1   4      110.01      118.05      9.71 o 
  -6  -1   4      109.65      119.78      4.39 o 
  -5  -1   4      905.25      916.12     26.75 o 
  -4  -1   4     3382.17     3334.05     80.76 o 
  -3  -1   4     1979.83     1960.48     47.77 o 
  -2  -1   4       25.24       23.56      1.08 o 
  -1  -1   4     7468.51     7304.04    176.84 o 
   0  -1   4     6199.65     5503.48    132.92 o 
   1  -1   4     3019.35     2845.29     81.53 o 
   2  -1   4      649.36      666.98     16.56 o 
   3  -1   4        5.06        7.70      1.03 o 
   4  -1   4        1.10        2.93      1.16 o 
   5  -1   4        6.63        9.59      1.87 o 
   6  -1   4     1039.05     1053.16     41.25 o 
   7  -1   4      692.37      733.55     23.88 o 
   8  -1   4      113.56      136.80      8.25 o 
 -10   0   4      524.61      521.96     28.44 o 
  -9   0   4      178.77      170.74      6.24 o 
  -8   0   4        4.88        3.92      1.57 o 
  -7   0   4      405.33      406.30     12.48 o 
  -6   0   4     1529.07     1473.31     42.65 o 
  -5   0   4     2286.09     2345.71     67.47 o 
  -4   0   4       28.81       35.12      1.85 o 
  -3   0   4       14.62       11.85      0.73 o 
  -2   0   4      578.06      750.58     18.40 o 
  -1   0   4     2858.30     2813.07    111.42 o 
   0   0   4     3303.79     3186.18     77.10 o 
   1   0   4      466.61      441.16     11.12 o 
   2   0   4      209.88      207.53      5.45 o 
   3   0   4       33.41       39.84      1.74 o 
   4   0   4     1194.08     1202.34     37.77 o 
   5   0   4     1071.38     1110.23     34.98 o 
   6   0   4     1659.58     1689.98     52.96 o 
   7   0   4       43.67       46.26      3.48 o 
   8   0   4       96.65      105.56     12.42 o 
 -10   1   4        0.98       -1.23      2.05 o 
  -9   1   4      371.50      366.53     11.59 o 
  -8   1   4      721.07      718.86     21.40 o 
  -7   1   4      337.98      339.66     10.49 o 
  -6   1   4       18.72       19.07      1.84 o 
  -5   1   4      841.47      937.74     27.29 o 
  -4   1   4     1241.72     1292.02     37.37 o 
  -3   1   4       17.42       16.85      1.50 o 
  -2   1   4     3018.77     2836.36    103.17 o 
  -1   1   4     2410.93     2314.33     76.70 o 
   0   1   4      229.32      214.58      5.66 o 
   1   1   4      705.77      728.78     18.07 o 
   2   1   4      301.77      269.56      6.96 o 
   3   1   4     1902.42     1802.22     78.81 o 
   4   1   4     2181.46     2048.14    126.08 o 
   5   1   4       21.04       19.43      2.43 o 
   6   1   4        2.44        1.30      2.62 o 
   7   1   4        0.67        0.74      2.35 o 
   8   1   4       13.46       15.10      3.05 o 
 -10   2   4        3.83        3.38      2.52 o 
  -9   2   4      426.69      436.79     13.58 o 
  -8   2   4      889.45      849.83     25.16 o 
  -7   2   4     1052.05     1046.63     30.59 o 
  -6   2   4      112.87      118.19      4.25 o 
  -5   2   4      573.55      604.04     17.83 o 
  -4   2   4     3776.42     3741.87    107.24 o 
  -3   2   4     1969.45     1929.52     46.97 o 
  -2   2   4      341.44      335.33      8.51 o 
  -1   2   4      382.07      394.00      9.91 o 
   0   2   4        2.35        3.06      0.90 o 
   1   2   4      420.10      426.16     13.81 o 
   2   2   4      247.02      239.03      8.18 o 
   3   2   4      582.31      571.56     18.43 o 
   4   2   4      427.44      422.72     14.04 o 
   5   2   4        9.61        9.84      2.43 o 
   6   2   4      133.75      132.12      5.83 o 
   7   2   4      393.59      401.56     14.04 o 
 -10   3   4      410.99      412.26     13.10 o 
  -9   3   4      189.67      186.17      6.58 o 
  -8   3   4       59.14       58.89      3.22 o 
  -7   3   4       97.50       95.92      3.84 o 
  -6   3   4      537.74      521.79     15.57 o 
  -5   3   4     1110.03     1129.14     32.77 o 
  -4   3   4      752.27      780.69     19.27 o 
  -3   3   4     1271.83     1311.64     32.08 o 
  -2   3   4      573.17      607.73     15.09 o 
  -1   3   4      203.17      207.90      5.51 o 
   0   3   4        8.20       11.46      0.81 o 
   1   3   4     1352.35     1290.50     41.73 o 
   2   3   4     1694.89     1650.11     51.29 o 
   3   3   4      833.11      800.17     25.36 o 
   4   3   4       44.84       44.90      3.26 o 
   5   3   4     1109.06     1045.58     33.21 o 
   6   3   4      250.89      251.04     16.98 o 
   7   3   4       23.21       17.29      3.69 o 
 -10   4   4      163.56      164.33      6.24 o 
  -9   4   4       34.97       37.89      2.75 o 
  -8   4   4        0.31        1.44      1.71 o 
  -7   4   4       82.95       82.50      3.56 o 
  -6   4   4      414.50      435.59     13.17 o 
  -5   4   4      962.79      923.91     27.01 o 
  -4   4   4     1997.18     1866.82     32.98 o 
  -3   4   4       11.17       12.86      0.71 o 
  -2   4   4     1477.96     1484.75     36.35 o 
  -1   4   4     3634.58     3514.53     85.35 o 
   0   4   4      440.22      419.87     16.98 o 
   1   4   4       23.54       21.94      2.05 o 
   2   4   4      270.01      255.91      8.89 o 
   3   4   4       11.31       11.01      2.62 o 
   4   4   4       26.55       27.78      2.56 o 
   5   4   4       70.58       66.08      4.01 o 
   6   4   4      256.74      260.94     12.03 o 
   7   4   4      134.45      136.38      6.44 o 
 -10   5   4      151.12      156.99      6.17 o 
  -9   5   4       61.78       72.62      4.56 o 
  -8   5   4      462.36      454.62     13.99 o 
  -7   5   4      244.44      231.47      7.61 o 
  -6   5   4     1861.47     1822.86     52.66 o 
  -5   5   4       22.67       26.60      3.01 o 
  -4   5   4      419.03      466.13      8.48 o 
  -3   5   4      134.20      129.83      2.73 o 
  -2   5   4      241.00      257.69      4.96 o 
  -1   5   4      980.98      997.23     24.55 o 
   0   5   4      867.10      791.39     38.92 o 
   1   5   4      666.52      647.45     20.74 o 
   2   5   4      117.80      120.66      5.06 o 
   3   5   4      525.01      511.41     16.82 o 
   4   5   4      505.76      519.32     17.21 o 
   5   5   4      223.85      212.12      8.29 o 
   6   5   4       39.00       38.51      3.54 o 
 -10   6   4       78.42       77.84      5.05 o 
  -9   6   4      118.91      128.32      5.73 o 
  -8   6   4      299.41      296.76      9.67 o 
  -7   6   4       29.82       32.41      2.40 o 
  -6   6   4      502.15      489.48     14.81 o 
  -5   6   4      389.41      365.24     11.37 o 
  -4   6   4      163.95      155.13      3.17 o 
  -3   6   4      351.12      340.19      6.89 o 
  -2   6   4     1199.23     1196.19     21.53 o 
  -1   6   4     1805.24     1799.73     36.06 o 
   0   6   4      434.37      383.81     12.81 o 
   1   6   4      163.85      170.33      7.28 o 
   2   6   4     1299.19     1253.94     39.47 o 
   3   6   4      762.31      685.91     22.15 o 
   4   6   4       23.46       30.96      3.30 o 
   5   6   4        9.91        8.12      2.69 o 
  -9   7   4      374.12      378.06     12.07 o 
  -8   7   4      556.53      544.87     16.67 o 
  -7   7   4       39.31       44.01      2.88 o 
  -6   7   4      447.69      446.01     13.71 o 
  -5   7   4      464.37      458.69     14.11 o 
  -4   7   4      470.88      458.37     14.09 o 
  -3   7   4       39.67       44.46      1.61 o 
  -2   7   4       20.73       17.06      1.79 o 
  -1   7   4       72.28       61.10      2.15 o 
   0   7   4      228.51      227.31      8.15 o 
   1   7   4       64.81       65.05      3.84 o 
   2   7   4      160.40      155.29      6.30 o 
   3   7   4      374.89      361.82     12.51 o 
   4   7   4       62.41       61.07      4.20 o 
   5   7   4       67.74       82.02      6.21 o 
  -9   8   4        7.11        4.08      3.11 o 
  -8   8   4        0.98        3.74      2.18 o 
  -7   8   4      149.50      139.85     11.55 o 
  -6   8   4      222.97      226.80      7.79 o 
  -5   8   4      384.76      385.34     12.10 o 
  -4   8   4      167.30      173.78      6.24 o 
  -3   8   4       42.67       45.17      2.82 o 
  -2   8   4        3.10        3.69      1.21 o 
  -1   8   4       28.43       25.30      2.96 o 
   0   8   4      490.63      458.25     33.68 o 
   1   8   4      585.36      578.89     19.03 o 
   2   8   4        5.76        4.66      2.46 o 
   3   8   4      105.98       95.88      8.15 o 
   4   8   4      289.52      282.74     10.58 o 
  -8   9   4       25.16       22.13      3.49 o 
  -7   9   4      172.20      175.28      8.74 o 
  -6   9   4      249.90      261.62      8.81 o 
  -5   9   4      588.45      553.35     16.98 o 
  -4   9   4        1.09       -0.39      3.11 o 
  -3   9   4      122.81      127.28      3.50 o 
  -2   9   4      635.19      644.25     13.45 o 
  -1   9   4      370.83      372.43     16.31 o 
   0   9   4        2.39        0.39      2.24 o 
   1   9   4       40.61       35.11      3.21 o 
   2   9   4       22.47       17.41      2.84 o 
   3   9   4       21.84       20.78      3.26 o 
  -7  10   4       42.93       45.81      4.27 o 
  -6  10   4       49.91       45.42      4.08 o 
  -5  10   4       30.12       39.99      3.69 o 
  -3  10   4        3.82        2.02      1.81 o 
  -2  10   4      103.66      107.05      8.44 o 
  -1  10   4       40.66       35.74      2.06 o 
   0  10   4      140.06      130.97      6.02 o 
   1  10   4        5.13        4.16      2.51 o 
  -3  11   4      125.75      125.45      4.22 o 
  -2  11   4      195.77      221.38      6.24 o 
  -1  11   4       92.12       95.01      3.72 o 
   0  11   4       59.77       58.01      4.20 o 
  -2 -12   5       50.05       46.98      4.85 o 
  -1 -12   5       89.84       87.08      7.76 o 
   0 -12   5        5.25        6.99      2.33 o 
   1 -12   5      176.65      174.81     11.65 o 
   2 -12   5      456.86      444.26     14.62 o 
   3 -12   5       68.71       63.41      4.17 o 
   4 -12   5        0.18        1.25      2.72 o 
  -4 -11   5      216.34      229.05     12.81 o 
  -3 -11   5       68.23       64.25      5.82 o 
  -2 -11   5      210.85      217.86      8.01 o 
  -1 -11   5       63.60       66.48      3.98 o 
   0 -11   5      144.62      155.58      6.70 o 
   1 -11   5       42.31       40.96      3.16 o 
   2 -11   5       56.94       55.54      3.50 o 
   3 -11   5        0.00       -1.25      2.10 o 
   4 -11   5       82.09       85.69      4.46 o 
   5 -11   5        9.28        8.42      2.51 o 
  -5 -10   5        9.56       12.62      3.49 o 
  -4 -10   5       85.20       87.54      6.41 o 
  -3 -10   5       10.64       10.87      3.11 o 
  -2 -10   5      255.80      269.29      9.37 o 
  -1 -10   5       45.34       44.02      5.63 o 
   0 -10   5       28.22       27.45      2.54 o 
   1 -10   5      168.75      166.03      8.06 o 
   2 -10   5       33.96       32.35      2.67 o 
   3 -10   5       28.05       31.18      2.75 o 
   4 -10   5       23.99       27.20      2.56 o 
   5 -10   5      447.30      465.77     15.23 o 
   6 -10   5      166.87      153.58      6.24 o 
  -5  -9   5       32.68       28.15      4.08 o 
  -4  -9   5        0.87        0.97      2.72 o 
  -3  -9   5        3.09        3.74      2.05 o 
  -2  -9   5      872.55      912.88     28.16 o 
  -1  -9   5      641.77      625.24     28.53 o 
   0  -9   5        7.78        6.44      3.20 o 
   1  -9   5      164.85      157.53      5.96 o 
   2  -9   5      744.55      710.36     22.17 o 
   3  -9   5      605.55      587.69     18.54 o 
   4  -9   5       15.63       13.05      2.15 o 
   5  -9   5      111.23      114.28      5.15 o 
   6  -9   5        0.31       -2.52      2.20 o 
   7  -9   5       17.54       20.56      2.95 o 
  -5  -8   5       74.44       79.97      5.82 o 
  -4  -8   5      408.92      450.48     24.75 o 
  -3  -8   5      339.66      359.39     11.82 o 
  -2  -8   5      266.47      290.74     15.63 o 
  -1  -8   5        3.87        4.81      1.71 o 
   0  -8   5      108.01      120.00      8.83 o 
   1  -8   5        7.48        8.68      1.72 o 
   2  -8   5       78.50       73.82      3.71 o 
   3  -8   5      449.80      440.26     14.12 o 
   4  -8   5       42.00       44.74      4.17 o 
   5  -8   5      245.30      251.92      8.95 o 
   6  -8   5      160.09      156.68      9.22 o 
   7  -8   5      681.15      728.61     29.89 o 
  -7  -7   5      134.76      127.34      6.99 o 
  -5  -7   5       93.54      101.11      4.46 o 
  -4  -7   5       30.03       27.62      4.66 o 
  -3  -7   5       23.14       23.85      2.12 o 
  -2  -7   5      450.60      448.23     14.20 o 
  -1  -7   5       27.75       29.44      3.11 o 
   0  -7   5      910.54      889.02     27.28 o 
   1  -7   5     1773.76     1700.77     51.24 o 
   2  -7   5      456.21      449.97     14.32 o 
   3  -7   5        0.29        2.33      1.75 o 
   4  -7   5      415.24      419.28     13.57 o 
   5  -7   5      406.30      418.57     13.65 o 
   6  -7   5      282.19      278.43     19.12 o 
   7  -7   5      203.15      212.42      8.04 o 
   8  -7   5        2.90       -2.72      3.11 o 
  -8  -6   5       48.94       50.08      4.46 o 
  -7  -6   5       84.42       89.68      5.63 o 
  -6  -6   5      490.14      449.01     13.86 o 
  -5  -6   5      615.96      605.16     15.41 o 
  -4  -6   5      362.38      381.83      9.94 o 
  -3  -6   5      354.34      372.24     11.96 o 
  -2  -6   5     1244.61     1201.87     36.48 o 
  -1  -6   5     2666.89     2587.02     77.80 o 
   0  -6   5      468.69      495.97     15.56 o 
   1  -6   5      106.93      114.42      4.46 o 
   2  -6   5       71.72       68.74      6.02 o 
   3  -6   5        4.49        6.68      1.71 o 
   4  -6   5      619.34      619.38     45.03 o 
   5  -6   5      921.56      898.39     27.86 o 
   6  -6   5      317.78      351.29     25.82 o 
   7  -6   5       10.59        8.33      2.43 o 
   8  -6   5       29.39       32.22      4.85 o 
  -8  -5   5      141.18      140.15      7.76 o 
  -7  -5   5      628.26      584.38     17.84 o 
  -6  -5   5       41.19       45.17      3.30 o 
  -5  -5   5       63.33       61.77      2.52 o 
  -4  -5   5        9.03        7.00      1.13 o 
  -3  -5   5      570.82      571.76     17.22 o 
  -2  -5   5      873.91      907.15     22.39 o 
  -1  -5   5      632.46      636.33     19.65 o 
   0  -5   5       61.01       49.88      2.67 o 
   1  -5   5      139.72      162.12      5.75 o 
   2  -5   5      122.65      105.59      4.31 o 
   3  -5   5      498.76      487.20     15.39 o 
   4  -5   5     3131.66     3113.27    146.65 o 
   5  -5   5      760.89      792.81     25.33 o 
   6  -5   5       22.68       20.85      2.51 o 
   7  -5   5      415.99      470.72     23.68 o 
   8  -5   5      529.60      599.03     29.70 o 
  -9  -4   5      111.78      109.09      6.79 o 
  -8  -4   5        6.80        8.41      2.10 o 
  -7  -4   5      370.53      367.12     11.73 o 
  -6  -4   5       68.32       77.56      3.68 o 
  -5  -4   5        2.99        2.30      1.23 o 
  -4  -4   5      550.85      529.54     13.37 o 
  -3  -4   5     1434.06     1459.57     35.67 o 
  -2  -4   5     1151.62     1132.71     27.74 o 
  -1  -4   5       85.39       99.58      6.27 o 
   0  -4   5     1432.04     1360.55     33.30 o 
   1  -4   5     1863.54     1875.16     49.72 o 
   2  -4   5     3509.95     3599.31    108.20 o 
   3  -4   5      224.56      220.25      7.54 o 
   4  -4   5        2.79        5.30      1.91 o 
   5  -4   5       77.69       71.24      3.78 o 
   6  -4   5        5.15        6.98      2.29 o 
   7  -4   5      217.69      204.01     12.03 o 
   8  -4   5      231.84      245.36     14.17 o 
  -9  -3   5      483.24      457.13     20.58 o 
  -8  -3   5       49.68       49.60      5.92 o 
  -7  -3   5        4.50        3.05      1.72 o 
  -6  -3   5      546.51      537.96     16.26 o 
  -5  -3   5     1411.48     1447.38     41.98 o 
  -4  -3   5      714.09      719.81     17.91 o 
  -3  -3   5      663.83      688.20     17.08 o 
  -2  -3   5        4.33        9.95      0.90 o 
  -1  -3   5     3381.18     3518.88     85.37 o 
   0  -3   5      174.09      159.13      7.24 o 
   1  -3   5      467.12      426.97     11.10 o 
   2  -3   5      855.63      875.64     21.64 o 
   3  -3   5      314.69      312.61      8.35 o 
   4  -3   5       32.53       29.30      1.77 o 
   5  -3   5     1512.62     1481.68     36.49 o 
   6  -3   5      714.96      756.45     36.49 o 
   7  -3   5      528.48      558.07     27.95 o 
   8  -3   5       13.32       15.14      5.24 o 
 -10  -2   5       52.91       49.89      4.85 o 
  -9  -2   5        2.67        2.68      1.91 o 
  -8  -2   5      115.74      117.80      4.87 o 
  -7  -2   5      778.81      770.86     22.91 o 
  -6  -2   5      174.35      181.33      7.28 o 
  -5  -2   5      343.05      376.49     11.53 o 
  -4  -2   5      230.28      235.68      6.16 o 
  -3  -2   5      473.13      523.42     13.04 o 
  -2  -2   5      555.51      635.63     15.74 o 
  -1  -2   5     2115.69     2154.73     52.44 o 
   0  -2   5      520.13      427.93     15.39 o 
   1  -2   5     1660.50     1576.41     38.52 o 
   2  -2   5      259.10      312.47      8.04 o 
   3  -2   5     2197.50     2225.89     54.23 o 
   4  -2   5     2421.28     2561.11     62.58 o 
   5  -2   5      109.86      122.54      5.27 o 
   6  -2   5      129.45      141.79      5.87 o 
   7  -2   5       62.36       71.28      5.82 o 
   8  -2   5        2.65        3.49      4.66 o 
 -10  -1   5        0.30        1.46      2.20 o 
  -9  -1   5        5.24        3.16      5.05 o 
  -8  -1   5       25.42       29.08      2.43 o 
  -7  -1   5      522.96      527.02     16.40 o 
  -6  -1   5     1977.85     2051.60     59.25 o 
  -5  -1   5      276.92      260.84      8.17 o 
  -4  -1   5     1031.08     1034.69     25.30 o 
  -3  -1   5     3533.47     3679.41     89.17 o 
  -2  -1   5     1257.91     1297.01     31.68 o 
  -1  -1   5      119.62      168.19      4.58 o 
   0  -1   5      623.66      645.28     24.69 o 
   1  -1   5      129.65      132.07      3.82 o 
   2  -1   5       68.47       67.86      4.14 o 
   3  -1   5      352.45      350.09      9.11 o 
   4  -1   5      471.15      495.66     16.22 o 
   5  -1   5       19.58       24.17      2.91 o 
   6  -1   5      346.88      388.37     20.67 o 
   7  -1   5       35.10       38.05      3.37 o 
   8  -1   5      330.92      374.55     31.25 o 
 -10   0   5       99.72       95.92      4.52 o 
  -9   0   5      269.19      270.92      8.99 o 
  -8   0   5     1066.46     1027.06     30.25 o 
  -7   0   5       91.83       92.97      5.14 o 
  -6   0   5       29.47       28.54      2.06 o 
  -5   0   5     1288.75     1311.03     38.06 o 
  -4   0   5      491.34      497.44     14.74 o 
  -3   0   5      735.92      734.05     18.12 o 
  -2   0   5     3069.47     3169.98     92.25 o 
  -1   0   5      838.91      868.78     29.57 o 
   0   0   5      216.77      249.35      6.56 o 
   1   0   5      146.72      128.00      6.06 o 
   2   0   5      832.46      825.59     20.46 o 
   3   0   5     1751.14     1685.17     52.55 o 
   4   0   5      564.39      559.92     18.21 o 
   5   0   5       15.56       18.83      2.41 o 
   6   0   5      274.04      293.27     24.26 o 
   7   0   5      536.30      563.70     30.09 o 
   8   0   5      289.02      319.96     30.09 o 
 -10   1   5      144.50      130.07      5.35 o 
  -9   1   5       24.90       26.75      2.47 o 
  -8   1   5      315.78      313.64     10.02 o 
  -7   1   5      115.33      106.77      4.12 o 
  -6   1   5      304.53      311.72      9.67 o 
  -5   1   5      740.47      765.08     22.49 o 
  -4   1   5     1759.70     1719.77     49.58 o 
  -3   1   5     2778.37     2595.50     65.97 o 
  -2   1   5       83.14       78.61      2.48 o 
  -1   1   5      221.16      208.96      5.63 o 
   0   1   5     2499.34     2413.59     86.29 o 
   1   1   5     2095.21     1779.72     43.48 o 
   2   1   5     1680.48     1576.89     49.01 o 
   3   1   5       28.51       29.41      2.44 o 
   4   1   5       37.62       38.45      2.98 o 
   5   1   5      310.93      308.18     10.94 o 
   6   1   5      190.76      195.80      7.78 o 
   7   1   5      475.40      485.29     16.55 o 
 -10   2   5      548.78      522.14     16.19 o 
  -9   2   5       97.22       97.45      4.25 o 
  -8   2   5       39.70       43.32      2.95 o 
  -7   2   5      279.63      294.62      9.33 o 
  -6   2   5     1622.94     1481.20     42.86 o 
  -5   2   5     1008.50      932.65     27.22 o 
  -4   2   5       49.50       58.34      2.54 o 
  -3   2   5       14.34       11.12      1.16 o 
  -2   2   5      469.40      519.96     13.00 o 
  -1   2   5       50.59       47.51      2.00 o 
   0   2   5     4957.50     4868.28    117.96 o 
   1   2   5      414.69      356.59     17.66 o 
   2   2   5      229.63      225.67      8.10 o 
   3   2   5       34.92       33.00      2.72 o 
   4   2   5      317.38      283.04     10.00 o 
   5   2   5      538.57      506.57     16.78 o 
   6   2   5      800.10      769.44     25.06 o 
   7   2   5      144.52      143.10      6.62 o 
 -10   3   5        4.52        5.26      2.18 o 
  -9   3   5       36.62       40.06      2.81 o 
  -8   3   5      911.80      879.18     25.99 o 
  -7   3   5      790.76      749.60     22.22 o 
  -6   3   5      501.85      496.79     14.88 o 
  -5   3   5       61.28       55.77      2.67 o 
  -4   3   5      130.81      118.90      5.44 o 
  -3   3   5      344.17      370.63      9.48 o 
  -2   3   5     2173.50     2107.55     66.46 o 
  -1   3   5     3874.22     3874.90     98.19 o 
   0   3   5      986.34     1042.42     45.33 o 
   1   3   5       93.90       98.46      9.90 o 
   2   3   5      797.72      760.11     24.34 o 
   3   3   5     2369.53     2180.34     67.76 o 
   4   3   5      588.65      539.66     17.82 o 
   5   3   5      399.31      357.34     18.54 o 
   6   3   5       16.11       17.95      3.02 o 
   7   3   5        0.78        3.85      2.94 o 
 -10   4   5        1.02       -3.19      2.12 o 
  -9   4   5      158.44      155.45      5.90 o 
  -8   4   5      319.15      322.19     10.28 o 
  -7   4   5     1114.95     1034.97     30.31 o 
  -6   4   5      267.48      271.76      8.63 o 
  -5   4   5      119.77      106.20      3.97 o 
  -4   4   5     1478.30     1419.37     41.13 o 
  -3   4   5     2112.41     2093.18     51.10 o 
  -2   4   5       19.98       19.22      1.30 o 
  -1   4   5       40.62       43.32      1.92 o 
   0   4   5       14.15       18.60      3.11 o 
   1   4   5      212.82      192.70      8.93 o 
   2   4   5       71.26       76.47      4.09 o 
   3   4   5      817.14      756.04     24.28 o 
   4   4   5      398.87      370.78     12.77 o 
   5   4   5      241.41      225.52      8.70 o 
   6   4   5      135.83      138.67     13.10 o 
 -10   5   5      290.50      296.03      9.94 o 
  -9   5   5      296.71      278.82      9.26 o 
  -8   5   5       15.37       18.18      2.10 o 
  -7   5   5        2.29        1.27      1.71 o 
  -6   5   5      734.50      671.27     20.02 o 
  -5   5   5      662.66      610.36     18.23 o 
  -4   5   5       75.44       75.23      3.36 o 
  -3   5   5      269.55      289.08      7.69 o 
  -2   5   5      690.11      669.21     18.32 o 
  -1   5   5        4.88       10.95      1.96 o 
   0   5   5      378.50      376.32     12.61 o 
   1   5   5      331.54      300.26     10.68 o 
   2   5   5      331.50      316.93     11.00 o 
   3   5   5       52.23       52.75      3.62 o 
   4   5   5       18.66       19.52      2.94 o 
   5   5   5      373.28      336.53     14.75 o 
 -10   6   5      130.04      133.94      8.15 o 
  -9   6   5       52.49       47.61      4.08 o 
  -8   6   5        0.09       -2.77      1.85 o 
  -7   6   5       45.05       45.02      3.88 o 
  -6   6   5      244.43      254.25      9.32 o 
  -5   6   5      553.63      551.83     16.64 o 
  -4   6   5     1346.45     1303.33     38.04 o 
  -3   6   5       84.54       78.82      3.16 o 
  -2   6   5      534.37      530.97     23.88 o 
  -1   6   5     2294.41     2298.97     71.16 o 
   0   6   5      171.18      166.28      6.45 o 
   1   6   5        5.88        5.04      3.98 o 
   2   6   5        3.93        1.15      2.62 o 
   3   6   5       37.53       34.40      3.07 o 
   4   6   5       47.81       45.80      3.62 o 
   5   6   5       53.06       52.48      4.10 o 
  -9   7   5       21.72       18.85      2.54 o 
  -8   7   5      199.07      208.07      7.33 o 
  -7   7   5      105.64      109.69      5.63 o 
  -6   7   5       74.93       80.41      3.79 o 
  -5   7   5       53.26       49.43      4.85 o 
  -4   7   5      104.08      103.75      6.31 o 
  -3   7   5       37.82       55.49      4.95 o 
  -2   7   5       17.63       18.05      3.88 o 
  -1   7   5      740.24      729.58     23.49 o 
   0   7   5       42.63       40.66      4.27 o 
   1   7   5      274.61      254.67     10.38 o 
   2   7   5       65.94       63.34      4.14 o 
   3   7   5       75.98       70.69      6.99 o 
   4   7   5      191.85      190.52      8.04 o 
  -9   8   5       86.19       91.05      4.85 o 
  -8   8   5       41.71       43.50      3.07 o 
  -7   8   5      152.36      157.02      8.25 o 
  -6   8   5        2.99        3.35      2.00 o 
  -5   8   5      134.16      126.54      9.41 o 
  -4   8   5       10.78       12.42      3.69 o 
  -3   8   5       89.12       84.10      3.10 o 
  -2   8   5      210.49      225.30      8.37 o 
  -1   8   5      442.88      426.05     14.46 o 
   0   8   5        4.69        0.92      2.24 o 
   1   8   5       87.73       97.10      4.92 o 
   2   8   5      201.19      189.89     12.03 o 
   3   8   5       90.45       84.64      5.11 o 
  -8   9   5      310.47      284.37     13.20 o 
  -7   9   5      152.71      146.28      5.86 o 
  -6   9   5       15.25       17.18      2.72 o 
  -5   9   5      184.94      200.13     12.03 o 
  -4   9   5      691.99      729.28     32.42 o 
  -3   9   5       65.89       68.77      4.15 o 
  -2   9   5       30.67       26.76      2.95 o 
  -1   9   5       28.57       25.32      2.95 o 
   0   9   5        2.84        1.08      2.52 o 
   1   9   5        6.89        6.54      2.65 o 
   2   9   5       63.81       54.32      4.09 o 
  -7  10   5       14.46       18.25      3.30 o 
  -6  10   5       60.04       62.12      4.85 o 
  -5  10   5       79.03       78.81      6.79 o 
  -4  10   5       70.75       71.43      6.41 o 
  -3  10   5      136.56      135.30      8.54 o 
  -2  10   5      108.90      102.30      6.02 o 
  -1  10   5        8.03        6.69      2.70 o 
   0  10   5       96.98       81.27      7.67 o 
  -2  11   5      205.76      199.25     17.76 o 
  -1 -12   6      279.96      295.92     19.90 o 
   0 -12   6       92.71       94.60      4.87 o 
   1 -12   6        0.49        1.03      2.38 o 
   2 -12   6       33.36       39.26      3.29 o 
   3 -12   6       28.75       31.24      3.22 o 
  -3 -11   6      199.91      208.28     11.65 o 
  -2 -11   6      225.08      237.58      8.70 o 
  -1 -11   6        9.21        6.38      2.43 o 
   0 -11   6       35.83       39.81      3.09 o 
   1 -11   6        1.03       -1.48      2.18 o 
   2 -11   6       71.41       81.08      4.39 o 
   3 -11   6      114.87      114.64      5.21 o 
   4 -11   6       53.11       48.10      3.64 o 
   5 -11   6       36.19       41.77      3.43 o 
  -5 -10   6       50.56       55.32      5.63 o 
  -4 -10   6       15.53       17.47      3.69 o 
  -3 -10   6       72.73       79.60      5.34 o 
  -2 -10   6        3.06        4.30      4.17 o 
  -1 -10   6      179.05      168.74      6.45 o 
   0 -10   6        4.73        7.83      2.18 o 
   1 -10   6       49.61       49.91      3.29 o 
   2 -10   6      361.53      361.28     13.01 o 
   3 -10   6      685.28      669.28     21.22 o 
   4 -10   6       38.96       36.89      3.16 o 
   5 -10   6       86.48       89.71      4.80 o 
   6 -10   6      384.93      399.41     22.32 o 
  -5  -9   6       79.82       81.14      6.02 o 
  -4  -9   6      179.00      188.26      7.20 o 
  -3  -9   6      649.14      658.37     20.81 o 
  -2  -9   6      435.30      446.94     15.43 o 
  -1  -9   6      699.99      694.76     21.83 o 
   0  -9   6      584.63      571.52     18.10 o 
   1  -9   6      191.35      189.92      6.91 o 
   2  -9   6      112.20      108.41      4.80 o 
   3  -9   6       11.92       15.35      2.26 o 
   4  -9   6       55.25       54.20      3.71 o 
   5  -9   6      141.64      146.35      7.47 o 
   6  -9   6      113.72      115.80      5.55 o 
  -5  -8   6      230.14      222.56      8.08 o 
  -4  -8   6        5.01        5.92      2.06 o 
  -3  -8   6      356.32      350.97     11.63 o 
  -2  -8   6      478.49      488.72     15.64 o 
  -1  -8   6       47.77       48.74      3.15 o 
   0  -8   6       67.58       77.65      3.88 o 
   1  -8   6      669.50      664.40     20.81 o 
   2  -8   6      101.04      108.03      4.73 o 
   3  -8   6      822.50      791.42     24.74 o 
   4  -8   6      154.47      155.41      7.76 o 
   5  -8   6      801.35      804.04     25.29 o 
   6  -8   6      245.39      247.42     17.57 o 
   7  -8   6        5.27        3.11      2.61 o 
  -6  -7   6       13.21       15.53      3.30 o 
  -5  -7   6       10.53       13.59      3.11 o 
  -4  -7   6       82.51       79.90      3.98 o 
  -3  -7   6       79.34       76.58      3.70 o 
  -2  -7   6      343.20      348.00     12.81 o 
  -1  -7   6     1421.84     1351.46     41.18 o 
   0  -7   6       39.13       38.14      2.67 o 
   1  -7   6      304.31      300.08      9.97 o 
   2  -7   6      839.21      821.19     25.43 o 
   3  -7   6     1446.61     1362.22     41.62 o 
   4  -7   6        9.60       19.07      2.33 o 
   5  -7   6       68.91       72.76      6.79 o 
   6  -7   6        0.15       -2.33      2.18 o 
   7  -7   6       43.92       41.59      3.48 o 
  -8  -6   6      211.44      194.89      9.90 o 
  -7  -6   6      167.69      160.90      7.28 o 
  -6  -6   6       21.19       19.42      3.79 o 
  -5  -6   6      397.59      390.44     14.85 o 
  -4  -6   6      575.58      563.31     17.82 o 
  -3  -6   6      650.03      656.04     20.48 o 
  -2  -6   6       36.73       34.24      2.40 o 
  -1  -6   6        5.10        4.03      1.54 o 
   0  -6   6      172.03      188.81      6.71 o 
   1  -6   6      303.40      318.56     10.45 o 
   2  -6   6      609.83      603.73     18.96 o 
   3  -6   6      140.94      131.86      5.19 o 
   4  -6   6        1.55        2.97      4.08 o 
   5  -6   6       39.80       39.91      3.07 o 
   6  -6   6       17.88       17.41      3.59 o 
   7  -6   6      570.20      613.20     30.28 o 
  -8  -5   6       18.53       17.59      2.43 o 
  -7  -5   6       95.71      102.62      4.61 o 
  -6  -5   6      147.86      139.01      9.03 o 
  -5  -5   6      349.55      357.91     15.24 o 
  -4  -5   6      442.67      454.25     11.62 o 
  -3  -5   6        4.99        3.25      1.11 o 
  -2  -5   6      560.22      583.05     18.16 o 
  -1  -5   6      240.46      226.14     16.40 o 
   0  -5   6      358.61      336.49     16.89 o 
   1  -5   6     1606.30     1457.56     60.76 o 
   2  -5   6     1315.85     1298.75     39.58 o 
   3  -5   6      169.55      159.96      6.00 o 
   4  -5   6      135.01      134.63      5.44 o 
   5  -5   6      808.07      796.61     24.84 o 
   6  -5   6      536.82      528.56     19.02 o 
   7  -5   6      157.37      150.63      9.90 o 
  -9  -4   6        5.43        1.16      3.11 o 
  -8  -4   6      422.81      421.01     13.45 o 
  -7  -4   6      197.29      210.19      7.40 o 
  -6  -4   6      644.53      630.54     19.08 o 
  -5  -4   6      244.01      243.34     10.38 o 
  -4  -4   6      547.07      565.38     14.26 o 
  -3  -4   6       24.90       21.22      1.32 o 
  -2  -4   6      644.99      643.49     16.00 o 
  -1  -4   6     1027.32      933.60     26.28 o 
   0  -4   6     1035.39     1029.83     62.41 o 
   1  -4   6       37.19       39.18      2.40 o 
   2  -4   6       73.62       84.21      5.05 o 
   3  -4   6       77.68       76.84      3.73 o 
   4  -4   6       18.95       20.67      2.62 o 
   5  -4   6      307.72      307.40     10.53 o 
   6  -4   6      404.27      422.39     21.74 o 
   7  -4   6      169.51      174.51     11.45 o 
  -9  -3   6      183.25      175.75      8.15 o 
  -8  -3   6      102.24      117.21     13.49 o 
  -7  -3   6      916.33      915.08     27.17 o 
  -6  -3   6      250.13      255.28      8.44 o 
  -5  -3   6       14.77       13.79      1.72 o 
  -4  -3   6      458.66      453.35     11.47 o 
  -3  -3   6      182.01      178.65      4.89 o 
  -2  -3   6     2798.12     2901.07     70.51 o 
  -1  -3   6      481.11      494.89     12.46 o 
   0  -3   6      308.98      284.67      8.30 o 
   1  -3   6      453.99      466.87     11.80 o 
   2  -3   6      257.89      246.50      6.95 o 
   3  -3   6      119.99      101.73      3.34 o 
   4  -3   6     1242.69     1216.90     37.28 o 
   5  -3   6      840.25      860.69     41.35 o 
   6  -3   6        8.82        8.54      4.27 o 
   7  -3   6      316.48      361.63     19.61 o 
  -9  -2   6      276.05      279.72     18.63 o 
  -8  -2   6       74.19       69.89      3.70 o 
  -7  -2   6      360.79      349.09     11.05 o 
  -6  -2   6      179.67      196.78      6.66 o 
  -5  -2   6       15.33       17.95      1.71 o 
  -4  -2   6      164.28      164.83      4.56 o 
  -3  -2   6      741.43      750.70     18.60 o 
  -2  -2   6     8444.75     8479.51    205.42 o 
  -1  -2   6      217.09      242.80      6.44 o 
   0  -2   6      605.43      607.65     15.23 o 
   1  -2   6     2795.19     2461.07     59.89 o 
   2  -2   6     2516.05     2374.93     58.02 o 
   3  -2   6      502.93      502.92     18.48 o 
   4  -2   6      132.28      135.76      5.55 o 
   5  -2   6      108.64      118.18     10.09 o 
   6  -2   6       47.86       62.70      6.99 o 
   7  -2   6      286.32      331.74     18.44 o 
 -10  -1   6      158.71      168.96      6.52 o 
  -9  -1   6      539.61      514.00     15.99 o 
  -8  -1   6      448.21      448.15     13.86 o 
  -7  -1   6       13.69       14.35      1.99 o 
  -6  -1   6      489.62      475.72     14.40 o 
  -5  -1   6     1311.55     1330.96     38.68 o 
  -4  -1   6      637.20      632.29     18.73 o 
  -3  -1   6       59.93       51.83      1.93 o 
  -2  -1   6      421.38      453.35     11.42 o 
  -1  -1   6     1882.11     2006.21     70.03 o 
   0  -1   6      741.33      733.62     18.20 o 
   1  -1   6      532.04      499.02     19.39 o 
   2  -1   6     1279.63     1313.63     58.54 o 
   3  -1   6     1628.54     1696.48    129.18 o 
   4  -1   6       62.44       62.22      3.70 o 
   5  -1   6      192.37      213.94     18.73 o 
   6  -1   6      857.80      931.50     55.71 o 
   7  -1   6      455.30      517.32     37.95 o 
 -10   0   6      155.60      162.54      7.28 o 
  -9   0   6        0.81        1.36      2.06 o 
  -8   0   6      383.84      382.92     12.08 o 
  -7   0   6     1107.11     1096.31     32.23 o 
  -6   0   6      550.25      555.71     16.67 o 
  -5   0   6      345.24      346.80     10.63 o 
  -4   0   6      483.51      495.08     14.75 o 
  -3   0   6      259.37      266.60      6.93 o 
  -2   0   6      331.25      332.98     15.58 o 
  -1   0   6     2376.12     2499.54     60.90 o 
   0   0   6     1111.03     1128.57     27.86 o 
   1   0   6      576.49      510.94     17.99 o 
   2   0   6       48.15       55.26      5.73 o 
   3   0   6      385.60      369.57     22.42 o 
   4   0   6     3324.08     3299.58    102.21 o 
   5   0   6      682.69      690.87     44.55 o 
   6   0   6      148.68      156.57      6.72 o 
   7   0   6        1.53       -1.44      2.58 o 
 -10   1   6        0.34        1.22      2.26 o 
  -9   1   6       21.64       21.65      2.33 o 
  -8   1   6      128.79      123.47      6.31 o 
  -7   1   6      739.25      736.21     21.81 o 
  -6   1   6     1611.62     1594.83     46.22 o 
  -5   1   6      610.55      581.91     17.28 o 
  -4   1   6      117.95      114.18      4.11 o 
  -3   1   6     3317.62     3174.15     91.12 o 
  -2   1   6     2167.37     2188.64     53.57 o 
  -1   1   6      265.21      260.74      6.96 o 
   0   1   6       15.75       14.79      1.84 o 
   1   1   6       45.43       40.93      2.02 o 
   2   1   6      240.68      221.32      7.96 o 
   3   1   6      709.49      667.84     21.64 o 
   4   1   6      807.47      767.48     24.65 o 
   5   1   6       76.23       71.34      4.27 o 
   6   1   6      198.46      201.77     11.65 o 
   7   1   6       17.12       21.88      7.57 o 
 -10   2   6      184.40      182.66      6.86 o 
  -9   2   6      195.92      198.02      7.00 o 
  -8   2   6      167.35      167.81      6.03 o 
  -7   2   6       25.02       24.60      2.05 o 
  -6   2   6       25.32       20.89      1.78 o 
  -5   2   6      372.55      343.27     10.56 o 
  -4   2   6      390.53      364.40     11.11 o 
  -3   2   6     1163.75     1127.39     27.83 o 
  -2   2   6      552.87      523.44     16.04 o 
  -1   2   6       12.55       13.46      1.22 o 
   0   2   6        9.22        7.85      1.96 o 
   1   2   6       47.12       46.31      3.12 o 
   2   2   6      507.64      435.10     14.48 o 
   3   2   6      797.16      679.36     27.27 o 
   4   2   6      281.92      255.00     10.58 o 
   5   2   6      103.17       99.72      5.12 o 
   6   2   6      352.16      352.70     12.71 o 
 -10   3   6      227.96      224.86      7.96 o 
  -9   3   6       82.16       80.72      4.05 o 
  -8   3   6        3.01        0.47      1.85 o 
  -7   3   6       74.58       77.90      3.64 o 
  -6   3   6       26.93       31.13      2.12 o 
  -5   3   6       49.91       55.74      2.79 o 
  -4   3   6      734.73      671.35     19.80 o 
  -3   3   6     2246.13     2190.89     53.58 o 
  -2   3   6        1.70        1.10      1.05 o 
  -1   3   6      319.07      325.49      8.54 o 
   0   3   6     1388.35     1406.72     62.60 o 
   1   3   6      696.15      655.49     21.13 o 
   2   3   6      215.13      203.33      7.71 o 
   3   3   6       85.44       80.22      4.28 o 
   4   3   6      220.10      205.39      9.41 o 
   5   3   6        7.51        7.85      3.79 o 
   6   3   6        5.74        6.92      2.84 o 
 -10   4   6      391.57      396.91     12.69 o 
  -9   4   6      362.44      345.23     11.11 o 
  -8   4   6        1.76        2.22      1.72 o 
  -7   4   6       20.64       15.17      2.05 o 
  -6   4   6      979.88      926.71     27.15 o 
  -5   4   6     1315.53     1226.08     35.72 o 
  -4   4   6       79.72       76.03      3.36 o 
  -3   4   6      123.20      113.04      5.23 o 
  -2   4   6       59.10       61.62      2.49 o 
  -1   4   6       21.09       22.63      2.40 o 
   0   4   6      231.41      246.79     13.78 o 
   1   4   6     1652.77     1540.27     48.17 o 
   2   4   6      406.12      355.38     12.24 o 
   3   4   6       62.85       47.40      3.50 o 
   4   4   6       22.12       21.53      2.98 o 
   5   4   6      231.77      213.00     11.26 o 
 -10   5   6        1.30        1.91      2.52 o 
  -9   5   6       20.69       25.42      2.60 o 
  -8   5   6      151.56      143.41      5.35 o 
  -7   5   6      243.70      240.10      7.95 o 
  -6   5   6      111.48      105.94      4.25 o 
  -5   5   6      125.85      120.70      4.58 o 
  -4   5   6      203.20      193.98      6.55 o 
  -3   5   6       66.14       71.17      2.82 o 
  -2   5   6       62.82       67.53      6.31 o 
  -1   5   6     1608.94     1615.41    104.72 o 
   0   5   6      397.48      398.44     13.49 o 
   1   5   6       13.21       15.14      7.67 o 
   2   5   6        2.96        2.39      2.23 o 
   3   5   6      551.93      507.51     17.08 o 
   4   5   6      126.24      119.98      5.78 o 
   5   5   6       60.78       52.92      6.89 o 
  -9   6   6       77.69       69.19      3.76 o 
  -8   6   6      387.39      364.91     11.66 o 
  -7   6   6     1044.03      949.57     28.18 o 
  -6   6   6      577.60      538.62     16.38 o 
  -5   6   6      123.19      117.63      5.14 o 
  -4   6   6      766.14      757.52     22.53 o 
  -3   6   6      857.71      875.42     27.81 o 
  -2   6   6       42.83       44.15      3.22 o 
  -1   6   6        3.55        5.25      2.26 o 
   0   6   6        0.01       -1.74      3.01 o 
   1   6   6      106.20      105.24      5.13 o 
   2   6   6       99.02       91.07      4.92 o 
   3   6   6      120.23      106.07      5.50 o 
   4   6   6      103.46      100.49      5.55 o 
  -9   7   6      104.17      101.21      4.78 o 
  -8   7   6       44.64       44.17      6.50 o 
  -7   7   6        4.37        3.28      1.96 o 
  -6   7   6       20.47       19.29      2.29 o 
  -5   7   6      688.56      674.71     20.40 o 
  -4   7   6      175.04      182.47     10.29 o 
  -3   7   6      249.80      282.63     14.17 o 
  -2   7   6      514.18      530.54     25.04 o 
  -1   7   6       56.91       58.06      4.12 o 
   0   7   6      118.31      111.17      5.35 o 
   1   7   6      435.03      426.96     14.72 o 
   2   7   6      324.76      298.84     10.88 o 
   3   7   6      155.93      140.86      6.55 o 
  -8   8   6       12.18       16.42      2.56 o 
  -7   8   6      112.74      105.94      4.75 o 
  -6   8   6       40.66       41.12      5.82 o 
  -5   8   6      253.84      233.52     12.42 o 
  -4   8   6      286.16      317.76     15.72 o 
  -3   8   6      324.88      338.14     16.50 o 
  -2   8   6       24.38       28.61      2.93 o 
  -1   8   6      896.12      923.12     29.65 o 
   0   8   6      492.72      499.20     16.84 o 
   1   8   6       15.21       18.69      3.07 o 
   2   8   6        0.42       -1.79      2.61 o 
  -7   9   6      234.45      231.35      8.24 o 
  -6   9   6      101.25      116.27      4.99 o 
  -5   9   6        6.56       10.29      3.88 o 
  -4   9   6      287.30      311.36     15.53 o 
  -3   9   6      108.37      125.01      8.35 o 
  -2   9   6       63.01       77.33      4.60 o 
  -1   9   6        4.72        4.72      2.67 o 
   0   9   6      199.01      205.52      8.42 o 
   1   9   6        5.36        1.47      2.84 o 
  -6  10   6        0.61        0.97      3.49 o 
  -5  10   6        7.51       13.78      4.46 o 
  -4  10   6        0.71       -1.55      3.88 o 
  -3  10   6       28.31       25.23      4.66 o 
  -2  10   6      372.68      389.81     13.78 o 
  -1  10   6       96.71       99.11      6.21 o 
  -1 -12   7       24.94       30.50      4.08 o 
   0 -12   7       50.44       50.00      3.84 o 
   1 -12   7      422.00      429.50     14.42 o 
   2 -12   7       12.97       13.04      3.20 o 
  -3 -11   7        0.58        1.94      2.47 o 
  -2 -11   7      155.26      168.06      6.92 o 
  -1 -11   7       90.64       95.01      4.87 o 
   0 -11   7       64.42       62.31      5.14 o 
   1 -11   7      216.22      213.42      8.08 o 
   2 -11   7       13.39       15.42      2.73 o 
   3 -11   7       19.10       17.08      2.87 o 
   4 -11   7        1.57       -1.19      2.62 o 
  -4 -10   7        0.65       -2.87      2.38 o 
  -3 -10   7      135.64      145.37      6.17 o 
  -2 -10   7        4.75        3.65      2.24 o 
  -1 -10   7      192.21      185.64      7.13 o 
   0 -10   7      356.12      355.21     12.04 o 
   1 -10   7       13.37       14.89      2.46 o 
   2 -10   7       61.09       63.35      3.98 o 
   3 -10   7      382.17      362.03     12.38 o 
   4 -10   7      170.24      174.26      7.06 o 
   5 -10   7      142.55      141.25      6.31 o 
  -5  -9   7        0.41        6.02      3.30 o 
  -4  -9   7       23.86       28.78      2.87 o 
  -3  -9   7      190.46      202.21      7.55 o 
  -2  -9   7      188.71      195.61      8.74 o 
  -1  -9   7        2.25       -0.22      2.14 o 
   0  -9   7       33.63       34.88      2.75 o 
   1  -9   7      108.21      101.70      4.73 o 
   2  -9   7        5.74        5.96      2.18 o 
   3  -9   7       77.18       78.76      4.39 o 
   4  -9   7        9.44        7.45      2.54 o 
   5  -9   7       54.88       54.98      4.01 o 
   6  -9   7       13.15       14.75      2.95 o 
  -6  -8   7      100.58       92.01      6.60 o 
  -5  -8   7      222.48      217.21     11.06 o 
  -4  -8   7       53.20       56.75      3.79 o 
  -3  -8   7       23.18       25.76      2.46 o 
  -2  -8   7       72.99       79.04      3.97 o 
  -1  -8   7      132.21      132.98      5.35 o 
   0  -8   7       50.23       49.19      3.09 o 
   1  -8   7      163.49      148.71     16.60 o 
   2  -8   7      389.44      386.87     12.77 o 
   3  -8   7      268.77      258.20      9.07 o 
   4  -8   7       53.87       56.36      3.84 o 
   5  -8   7      106.64      110.42     10.09 o 
   6  -8   7      542.75      547.95     26.98 o 
  -7  -7   7       53.38       50.66      5.05 o 
  -6  -7   7        6.84        5.44      3.30 o 
  -5  -7   7        9.37        7.38      3.30 o 
  -4  -7   7      717.49      691.81     45.71 o 
  -3  -7   7     1074.01     1006.31     31.12 o 
  -2  -7   7       12.12       14.86      1.99 o 
  -1  -7   7     1171.93     1091.62     33.68 o 
   0  -7   7      573.80      496.63     15.84 o 
   1  -7   7       30.78       35.50      2.54 o 
   2  -7   7      130.41      133.84      5.41 o 
   3  -7   7      186.68      186.72      6.96 o 
   4  -7   7        3.07        1.65      2.20 o 
   5  -7   7      145.19      129.27     11.55 o 
   6  -7   7      205.50      197.41      7.86 o 
  -8  -6   7       45.78       43.09      4.46 o 
  -7  -6   7      244.54      252.15     12.62 o 
  -6  -6   7      266.92      267.68     13.01 o 
  -5  -6   7       78.27       79.39      6.02 o 
  -4  -6   7       85.92       89.17      4.17 o 
  -3  -6   7      233.60      240.03      8.22 o 
  -2  -6   7      424.41      411.97     13.26 o 
  -1  -6   7      405.29      393.95     16.89 o 
   0  -6   7      100.71       97.67     11.94 o 
   1  -6   7      817.26      754.07     33.19 o 
   2  -6   7      141.66      142.46      5.55 o 
   3  -6   7      119.55       96.99      6.50 o 
   4  -6   7      129.77      116.67      6.50 o 
   5  -6   7      307.23      308.54     15.04 o 
   6  -6   7      383.95      369.59     19.41 o 
   7  -6   7       30.33       35.33      5.44 o 
  -8  -5   7      145.30      140.07      8.54 o 
  -7  -5   7      155.55      162.60      6.41 o 
  -6  -5   7      142.77      147.59      5.61 o 
  -5  -5   7       53.71       50.90      2.93 o 
  -4  -5   7       90.82       94.73      3.19 o 
  -3  -5   7      645.20      682.04     21.17 o 
  -2  -5   7      999.93     1014.82     46.98 o 
  -1  -5   7     1641.35     1576.58     55.71 o 
   0  -5   7      273.43      286.57     10.38 o 
   1  -5   7      106.30       88.58      3.91 o 
   2  -5   7     1131.61     1111.52     34.19 o 
   3  -5   7     1918.71     1781.71     54.19 o 
   4  -5   7      756.96      711.89     22.38 o 
   5  -5   7        9.21        8.03      2.18 o 
   6  -5   7        0.99        2.52      3.49 o 
   7  -5   7       31.72       20.19      4.85 o 
  -9  -4   7      171.67      173.67      7.09 o 
  -8  -4   7      712.56      705.29     21.55 o 
  -7  -4   7      123.07      134.73      9.90 o 
  -6  -4   7        8.88        9.08      2.00 o 
  -5  -4   7      199.71      208.29      7.06 o 
  -4  -4   7      676.15      685.16     17.16 o 
  -3  -4   7     1710.92     1699.31     41.58 o 
  -2  -4   7      337.97      371.30     14.72 o 
  -1  -4   7      356.12      347.38     13.68 o 
   0  -4   7      171.11      166.18     13.39 o 
   1  -4   7      120.37      113.15      4.56 o 
   2  -4   7     1709.15     1546.16     46.98 o 
   3  -4   7      694.25      644.81     20.20 o 
   4  -4   7      358.72      347.12     11.55 o 
   5  -4   7        1.29       -1.55      3.69 o 
   6  -4   7      112.60      125.40      9.12 o 
   7  -4   7      508.60      561.18     28.53 o 
  -9  -3   7        3.45        4.45      2.19 o 
  -8  -3   7        2.10        2.92      2.18 o 
  -7  -3   7      161.67      178.70      6.51 o 
  -6  -3   7      584.02      606.47     18.39 o 
  -5  -3   7      713.41      714.06     21.27 o 
  -4  -3   7      772.96      779.03     23.05 o 
  -3  -3   7       20.88       24.98      3.88 o 
  -2  -3   7      278.35      296.48      7.79 o 
  -1  -3   7      623.66      695.20     17.33 o 
   0  -3   7      310.45      318.46      8.32 o 
   1  -3   7     1966.64     1731.90     42.35 o 
   2  -3   7     1611.41     1423.82     43.22 o 
   3  -3   7       85.43       77.19      3.96 o 
   4  -3   7      738.36      752.77     36.49 o 
   5  -3   7      460.74      521.97     26.21 o 
   6  -3   7      462.03      508.77     26.01 o 
   7  -3   7      237.57      277.97     16.11 o 
  -9  -2   7       44.99       50.09      3.34 o 
  -8  -2   7        1.74        0.64      4.08 o 
  -7  -2   7        4.19        5.74      3.01 o 
  -6  -2   7     1326.90     1334.11     65.32 o 
  -5  -2   7      928.26      959.33     28.19 o 
  -4  -2   7      317.99      334.69     10.43 o 
  -3  -2   7        1.54        2.09      0.90 o 
  -2  -2   7     3591.62     3623.13     87.82 o 
  -1  -2   7     1236.47     1158.70     42.19 o 
   0  -2   7      576.52      563.69     23.11 o 
   1  -2   7        4.41        4.19      1.58 o 
   2  -2   7      285.57      278.14      8.97 o 
   3  -2   7      336.94      347.09     17.28 o 
   4  -2   7      136.94      157.62     10.09 o 
   5  -2   7      468.87      513.23     26.01 o 
   6  -2   7      243.97      288.84     16.31 o 
   7  -2   7       42.03       45.62      6.41 o 
 -10  -1   7       42.86       49.40      3.50 o 
  -9  -1   7        2.99        2.33      2.20 o 
  -8  -1   7      284.85      301.90      9.88 o 
  -7  -1   7      223.44      226.94      7.69 o 
  -6  -1   7      318.65      318.61     10.02 o 
  -5  -1   7      161.02      159.92      5.56 o 
  -4  -1   7      393.57      373.51     11.39 o 
  -3  -1   7       92.48       78.04      3.34 o 
  -2  -1   7      780.87      753.23     18.70 o 
  -1  -1   7      717.37      782.15     23.04 o 
   0  -1   7      490.84      491.49     12.54 o 
   1  -1   7      161.51      161.40      6.43 o 
   2  -1   7      361.52      401.23     20.38 o 
   3  -1   7      523.21      597.67     29.31 o 
   4  -1   7       37.40       42.26      3.26 o 
   5  -1   7      716.39      715.57     49.50 o 
   6  -1   7        0.11       -0.39      4.66 o 
   7  -1   7      178.66      209.25     13.59 o 
 -10   0   7      257.23      273.58     11.26 o 
  -9   0   7       52.86       53.25      3.59 o 
  -8   0   7        5.79        4.51      2.12 o 
  -7   0   7       63.43       61.20      3.49 o 
  -6   0   7      172.31      180.31      6.24 o 
  -5   0   7       30.58       33.03      2.52 o 
  -4   0   7      201.09      199.46      6.52 o 
  -3   0   7      140.27      134.65      3.95 o 
  -2   0   7      758.22      736.73     18.33 o 
  -1   0   7     1457.25     1564.16     38.41 o 
   0   0   7      402.11      432.31     11.18 o 
   1   0   7      752.85      751.24     21.60 o 
   3   0   7      302.26      293.12     23.68 o 
   4   0   7      248.16      253.17     22.03 o 
   5   0   7       39.17       43.16      4.66 o 
   6   0   7       12.53       15.19      2.76 o 
 -10   1   7      113.63      116.24      5.15 o 
  -9   1   7      785.18      782.73     23.53 o 
  -8   1   7      825.91      790.62     23.60 o 
  -7   1   7       46.80       44.57      2.95 o 
  -6   1   7      589.37      573.37     17.22 o 
  -5   1   7      778.73      750.26     22.15 o 
  -4   1   7      145.57      132.06      4.67 o 
  -3   1   7      224.28      216.02      5.91 o 
  -2   1   7        7.58       12.72      1.37 o 
  -1   1   7      234.67      242.56      6.62 o 
   0   1   7      983.72     1074.09     33.84 o 
   1   1   7      357.84      353.80     11.99 o 
   2   1   7      214.61      206.20      7.73 o 
   3   1   7      506.55      493.78     26.88 o 
   4   1   7      110.82      107.40      5.18 o 
   5   1   7      145.04      142.31      6.34 o 
   6   1   7      258.75      242.02     13.59 o 
 -10   2   7      111.67      110.43      5.01 o 
  -9   2   7       64.23       59.68      3.64 o 
  -8   2   7       23.93       22.12      3.20 o 
  -7   2   7      601.84      560.32     16.94 o 
  -6   2   7      420.69      379.61     11.79 o 
  -5   2   7      296.45      303.59      9.60 o 
  -4   2   7      384.13      393.77     12.06 o 
  -3   2   7      232.54      231.38      8.10 o 
  -2   2   7      274.86      265.21      7.21 o 
  -1   2   7      722.71      729.96     34.98 o 
   1   2   7      764.91      734.04     49.98 o 
   2   2   7      358.62      317.12     11.11 o 
   3   2   7       74.46       68.28      4.06 o 
   4   2   7      543.45      507.64     17.11 o 
   5   2   7      561.86      525.40     18.73 o 
   6   2   7       97.01       85.71      5.73 o 
 -10   3   7        0.46        0.75      2.32 o 
  -9   3   7       60.10       57.09      3.56 o 
  -8   3   7        3.49        3.69      1.92 o 
  -7   3   7     1109.75     1051.25     30.92 o 
  -6   3   7      814.62      766.45     22.76 o 
  -5   3   7      591.43      544.63     16.32 o 
  -4   3   7      158.00      148.43      5.25 o 
  -3   3   7      874.89      851.06     28.30 o 
  -2   3   7     2352.21     2247.88     56.52 o 
  -1   3   7      251.76      258.00     26.69 o 
   0   3   7       14.22       18.73      2.54 o 
   1   3   7       55.19       55.43      3.73 o 
   2   3   7       55.07       48.21      3.50 o 
   3   3   7        8.16        6.45      2.51 o 
   4   3   7      442.99      390.76     13.71 o 
   5   3   7      280.75      264.11      9.95 o 
 -10   4   7       76.08       81.92      6.41 o 
  -9   4   7      687.66      659.10     20.03 o 
  -8   4   7      357.50      340.66     10.97 o 
  -7   4   7      428.46      397.52     12.41 o 
  -6   4   7      217.53      228.77      7.61 o 
  -5   4   7      292.71      298.63      9.44 o 
  -4   4   7      324.65      296.12      9.50 o 
  -3   4   7      478.79      445.22     16.50 o 
  -2   4   7     1548.69     1606.66    111.32 o 
  -1   4   7       89.70       82.77      7.86 o 
   0   4   7        1.62       -1.88      2.43 o 
   1   4   7       89.56       95.99      4.75 o 
   2   4   7      579.87      524.74     37.37 o 
   3   4   7      428.98      395.35     13.79 o 
   4   4   7      255.61      205.22      8.24 o 
   5   4   7       14.94       13.58      4.08 o 
  -9   5   7       81.21       84.76      4.31 o 
  -8   5   7       31.08       29.61      2.60 o 
  -7   5   7        7.61        9.41      2.05 o 
  -6   5   7        6.98        9.65      1.96 o 
  -5   5   7      144.86      150.56      5.50 o 
  -4   5   7      604.05      583.03     17.59 o 
  -3   5   7     1319.90     1341.70     57.26 o 
  -2   5   7      595.06      598.31     19.53 o 
  -1   5   7      964.90      993.78     65.90 o 
   0   5   7      173.87      184.47      7.33 o 
   1   5   7      521.26      510.14     17.10 o 
   2   5   7      346.72      315.30     11.35 o 
   3   5   7        1.64        0.15      2.65 o 
   4   5   7       98.29       95.39      5.36 o 
  -9   6   7      143.42      131.89      5.47 o 
  -8   6   7       32.27       33.86      2.67 o 
  -7   6   7      260.08      258.52      8.70 o 
  -6   6   7      145.25      143.20      5.44 o 
  -5   6   7      366.55      345.50     10.94 o 
  -4   6   7       13.80       13.98      3.88 o 
  -3   6   7      489.05      521.97     23.88 o 
  -2   6   7       79.41       94.54      6.89 o 
  -1   6   7      180.92      192.19      8.83 o 
   0   6   7        4.43        4.03      2.43 o 
   1   6   7      189.86      183.30      7.52 o 
   2   6   7      151.88      136.70      6.49 o 
   3   6   7        0.13       -3.77      3.30 o 
  -8   7   7       47.96       51.68      3.48 o 
  -7   7   7       44.58       54.13      3.34 o 
  -6   7   7       51.85       50.78      3.26 o 
  -5   7   7       13.73       10.87      3.88 o 
  -4   7   7        7.82        8.54      3.88 o 
  -3   7   7       27.18       29.51      4.46 o 
  -2   7   7       90.67       93.96      8.93 o 
  -1   7   7      273.99      287.15     12.42 o 
   0   7   7      140.41      140.06      6.31 o 
   1   7   7        2.95       -3.91      2.65 o 
   2   7   7       51.94       53.27      5.05 o 
  -7   8   7      107.02      109.66      4.94 o 
  -6   8   7      409.87      364.74     17.86 o 
  -5   8   7       17.04       22.52      4.46 o 
  -4   8   7       73.51       91.23      7.18 o 
  -3   8   7      461.93      530.51     24.46 o 
  -2   8   7       23.83       18.87      3.09 o 
  -1   8   7       70.82       72.28      4.52 o 
   0   8   7        5.54        4.91      2.87 o 
   1   8   7       19.35       22.03      8.06 o 
  -6   9   7        1.24        1.75      3.88 o 
  -5   9   7      109.26      133.94      8.93 o 
  -4   9   7        5.09        6.02      4.08 o 
  -3   9   7        3.13        4.85      3.69 o 
  -2   9   7       35.98       40.57      5.24 o 
  -1   9   7      209.99      199.70      8.36 o 
  -2 -11   8        8.90        8.21      2.65 o 
  -1 -11   8        4.03        4.09      2.52 o 
   0 -11   8       12.56       11.93      2.79 o 
   1 -11   8       13.95       15.44      2.87 o 
   2 -11   8        2.87        1.46      2.61 o 
   3 -11   8       41.95       46.23      9.22 o 
  -4 -10   8       26.08       26.10      3.07 o 
  -3 -10   8      568.80      565.07     18.38 o 
  -2 -10   8      108.75      106.97      5.15 o 
  -1 -10   8        4.26        3.19      2.24 o 
   0 -10   8        9.33        9.29      2.46 o 
   1 -10   8      459.96      449.33     14.95 o 
   2 -10   8      466.33      471.96     15.58 o 
   3 -10   8       12.61       11.60      2.67 o 
   4 -10   8        8.88        6.35      2.81 o 
  -5  -9   8      321.19      320.09     15.53 o 
  -4  -9   8      142.68      142.73      8.83 o 
  -3  -9   8        0.40       -0.52      2.62 o 
  -2  -9   8       61.36       60.77      3.64 o 
  -1  -9   8      137.85      135.09      6.21 o 
   0  -9   8        5.63        5.65      2.24 o 
   1  -9   8      290.85      275.60     16.69 o 
   2  -9   8      386.78      368.68     12.43 o 
   3  -9   8       13.47       11.62      2.46 o 
   4  -9   8       63.15       64.64      4.14 o 
   5  -9   8      108.71      106.44     13.59 o 
  -6  -8   8       51.58       53.38      5.24 o 
  -5  -8   8        7.00        0.19      3.11 o 
  -4  -8   8        5.80        5.27      2.33 o 
  -3  -8   8        4.86        3.62      1.85 o 
  -2  -8   8        2.44       -0.69      1.96 o 
  -1  -8   8      535.75      507.13     19.90 o 
   0  -8   8      907.45      839.88     26.26 o 
   1  -8   8       83.55       79.59      6.99 o 
   2  -8   8       87.84       85.75      5.73 o 
   3  -8   8      585.97      564.67     36.98 o 
   4  -8   8      304.75      292.98     12.23 o 
   5  -8   8      108.75      103.09      5.33 o 
  -7  -7   8      279.71      272.92     13.59 o 
  -6  -7   8      336.92      356.39     16.69 o 
  -5  -7   8       24.91       22.13      4.08 o 
  -4  -7   8      542.08      516.74     26.11 o 
  -3  -7   8      439.28      436.99     14.30 o 
  -2  -7   8      671.85      656.06     34.07 o 
  -1  -7   8        3.74        7.34      3.01 o 
   0  -7   8       10.34       10.39      2.33 o 
   1  -7   8      121.83      110.27      6.21 o 
   2  -7   8      540.70      515.85     26.88 o 
   3  -7   8      280.06      265.18      9.34 o 
   4  -7   8      336.78      318.97     11.11 o 
   5  -7   8       41.93       40.61      3.40 o 
   6  -7   8       13.70       18.83      4.66 o 
  -7  -6   8        9.33        4.08      3.69 o 
  -6  -6   8      181.89      194.50     10.48 o 
  -5  -6   8      133.86      145.39      8.35 o 
  -4  -6   8      494.95      527.40     22.91 o 
  -3  -6   8        4.95        5.05      2.33 o 
  -2  -6   8       80.00       87.91      4.11 o 
  -1  -6   8       65.41       66.11      3.64 o 
   0  -6   8        1.20        1.39      1.77 o 
   1  -6   8      362.18      309.48     13.49 o 
   2  -6   8      211.93      189.18     10.87 o 
   3  -6   8      412.05      380.37     12.66 o 
   4  -6   8       59.50       56.90      3.70 o 
   5  -6   8        4.50        3.49      3.88 o 
   6  -6   8      565.92      540.21     27.37 o 
  -8  -5   8       72.46       75.12      4.28 o 
  -7  -5   8       12.93       10.73      2.81 o 
  -6  -5   8      202.36      201.88     10.68 o 
  -5  -5   8       97.38      114.91      7.18 o 
  -4  -5   8       87.51      101.52      6.60 o 
  -3  -5   8      758.26      791.72     24.51 o 
  -2  -5   8        0.30       -1.48      1.84 o 
  -1  -5   8      835.51      812.77     25.04 o 
   0  -5   8     1176.93     1089.17     33.33 o 
   1  -5   8      508.64      499.46     15.95 o 
   2  -5   8      395.36      367.21     12.13 o 
   3  -5   8        1.96        1.76      1.99 o 
   4  -5   8      111.70      103.92      4.94 o 
   5  -5   8       87.53       83.27      7.18 o 
   6  -5   8      184.51      165.58     10.87 o 
  -8  -4   8        0.91        2.30      3.59 o 
  -7  -4   8      305.86      319.24     10.63 o 
  -6  -4   8      173.11      193.28      6.92 o 
  -5  -4   8       82.50       87.22      4.01 o 
  -4  -4   8        5.44        9.29      1.76 o 
  -3  -4   8        1.98       -1.13      1.47 o 
  -2  -4   8     1335.32     1394.70     52.80 o 
  -1  -4   8      234.09      233.28      8.01 o 
   0  -4   8      159.77      151.36      5.75 o 
   1  -4   8      438.81      414.97     13.49 o 
   2  -4   8       36.65       32.48      2.56 o 
   3  -4   8       23.59       16.11      2.33 o 
   4  -4   8      357.03      345.33     18.05 o 
   5  -4   8      315.86      319.70     17.47 o 
   6  -4   8      262.79      275.44     15.72 o 
  -9  -3   8       34.61       40.99      6.11 o 
  -8  -3   8      168.15      187.47     15.33 o 
  -7  -3   8       40.54       43.50      3.15 o 
  -6  -3   8       18.95       19.76      2.29 o 
  -5  -3   8        0.73        1.77      3.20 o 
  -4  -3   8      148.96      163.59      6.60 o 
  -3  -3   8       90.04       90.21      3.09 o 
  -2  -3   8     1073.20     1107.08     29.91 o 
  -1  -3   8      895.52      824.42     25.85 o 
   0  -3   8      712.87      705.52     41.35 o 
   1  -3   8       20.73       19.96      6.21 o 
   2  -3   8      405.62      378.69     17.76 o 
   3  -3   8      768.91      782.47     37.66 o 
   4  -3   8      155.07      189.65     11.65 o 
   5  -3   8       77.60       88.13      7.38 o 
   6  -3   8        6.55        6.79      4.66 o 
  -9  -2   8      109.57      110.92      5.82 o 
  -8  -2   8      779.84      802.51     24.15 o 
  -7  -2   8      548.73      582.09     17.77 o 
  -6  -2   8        9.78       10.66      2.05 o 
  -5  -2   8       85.79       90.30      3.95 o 
  -4  -2   8      338.59      331.71     10.43 o 
  -3  -2   8     1497.95     1460.62     35.85 o 
  -2  -2   8      145.22      144.93      4.36 o 
  -1  -2   8      366.36      396.63     12.21 o 
   0  -2   8      315.86      322.12     10.18 o 
   1  -2   8       11.47       10.25      1.44 o 
   2  -2   8      169.42      160.93     13.20 o 
   3  -2   8     1107.79     1200.58     56.68 o 
   4  -2   8      138.78      166.94     10.48 o 
   5  -2   8       22.42       29.70      5.44 o 
   6  -2   8       85.43       80.36      8.15 o 
  -9  -1   8      612.26      650.21     19.96 o 
  -8  -1   8        1.59        0.39      2.20 o 
  -7  -1   8        8.02        9.82      1.96 o 
  -6  -1   8      281.09      291.47     13.10 o 
  -5  -1   8      292.17      274.99      8.85 o 
  -4  -1   8     1168.57     1193.45     57.17 o 
  -3  -1   8      770.30      794.62     19.79 o 
  -2  -1   8       30.95       33.89      1.91 o 
  -1  -1   8        8.03        9.76      3.08 o 
   0  -1   8      140.17      151.28      4.58 o 
   1  -1   8     1087.25     1164.24     48.95 o 
   2  -1   8     1740.62     1783.10    148.50 o 
   3  -1   8       58.22       47.66      6.79 o 
   4  -1   8      146.49      157.08     22.71 o 
   5  -1   8      284.16      335.23     18.25 o 
   6  -1   8      566.57      633.78     32.03 o 
  -9   0   8        0.46        3.69      3.88 o 
  -8   0   8       25.21       27.02      2.67 o 
  -7   0   8       13.59       16.89      2.81 o 
  -6   0   8     1055.53     1038.55     30.52 o 
  -5   0   8     1116.87     1076.17     31.55 o 
  -4   0   8     1306.78     1242.38     36.21 o 
  -3   0   8        9.79       11.80      4.79 o 
  -2   0   8      644.64      647.26     16.35 o 
  -1   0   8     1236.91     1270.35     38.27 o 
   0   0   8      472.48      501.35     12.90 o 
   1   0   8      150.51      153.19      8.64 o 
   2   0   8        5.26        5.73      2.72 o 
   3   0   8      245.55      246.51     33.19 o 
   4   0   8       83.74       93.02      9.32 o 
   5   0   8      264.24      274.19     20.87 o 
   6   0   8      164.45      173.50     22.32 o 
  -9   1   8      179.97      179.89      6.72 o 
  -8   1   8      663.38      668.33     20.16 o 
  -7   1   8      430.33      429.48     13.31 o 
  -6   1   8       81.10       72.76      3.50 o 
  -5   1   8       13.74       15.03      1.82 o 
  -4   1   8      132.06      122.55      5.82 o 
  -3   1   8     1447.66     1389.29     40.45 o 
  -2   1   8      347.37      348.80     16.83 o 
  -1   1   8      762.51      820.05     20.60 o 
   0   1   8        3.01        4.16      3.01 o 
   1   1   8      299.96      313.04     10.92 o 
   2   1   8      113.22      116.32      5.32 o 
   3   1   8      812.18      765.85     53.87 o 
   4   1   8      136.17      135.22     16.21 o 
   5   1   8      245.88      225.79     16.89 o 
  -9   2   8      262.53      268.63      9.19 o 
  -8   2   8        5.53        6.56      2.23 o 
  -7   2   8       88.11       83.99      3.90 o 
  -6   2   8        9.30        6.41      1.78 o 
  -5   2   8      196.80      183.85      6.24 o 
  -4   2   8      364.98      368.60     11.45 o 
  -3   2   8     1004.11     1011.68     29.68 o 
  -2   2   8      274.54      275.22      7.60 o 
  -1   2   8     1028.56     1074.28     55.52 o 
   0   2   8        0.85        0.63      1.90 o 
   1   2   8     1085.23     1055.08     44.84 o 
   2   2   8     1537.49     1459.46     45.80 o 
   3   2   8      103.24       91.36      4.94 o 
   4   2   8       10.44        7.34      2.62 o 
   5   2   8      116.36      114.33      5.92 o 
  -9   3   8       58.77       54.04      3.50 o 
  -8   3   8      426.44      403.85     12.76 o 
  -7   3   8       58.68       54.03      3.16 o 
  -6   3   8      152.33      155.61      5.69 o 
  -5   3   8      834.01      790.40     23.38 o 
  -4   3   8      316.79      305.06      9.78 o 
  -3   3   8       43.98       43.64      2.65 o 
  -2   3   8       38.63       44.22      6.31 o 
  -1   3   8      265.52      270.78     33.19 o 
   0   3   8      101.83      101.09     13.78 o 
   1   3   8       53.84       52.80      4.66 o 
   2   3   8      456.46      411.04     31.83 o 
   3   3   8       53.67       52.18      4.01 o 
   4   3   8      121.50      107.14      5.64 o 
  -9   4   8       33.99       33.58      2.88 o 
  -8   4   8       18.56       17.11      2.46 o 
  -7   4   8      323.58      314.14     10.21 o 
  -6   4   8      145.99      145.47      5.47 o 
  -5   4   8        8.42        9.45      1.94 o 
  -4   4   8        9.80        8.51      1.84 o 
  -3   4   8        0.15       -0.19      3.11 o 
  -2   4   8        1.65        4.08      4.46 o 
  -1   4   8      113.96      128.12     13.88 o 
   0   4   8      643.76      646.00     71.43 o 
   1   4   8      203.89      202.33     14.17 o 
   2   4   8        0.42        0.64      2.51 o 
   3   4   8       48.42       50.92      7.86 o 
   4   4   8       72.72       64.83      5.53 o 
  -9   5   8        0.40        2.40      2.24 o 
  -8   5   8      101.82       89.68      6.02 o 
  -7   5   8      318.14      303.35      9.93 o 
  -6   5   8      943.21      886.67     26.45 o 
  -5   5   8      309.14      289.43     10.58 o 
  -4   5   8        4.84        2.52      2.91 o 
  -3   5   8       35.17       45.03      4.85 o 
  -2   5   8      858.92      892.52     52.31 o 
  -1   5   8      106.61      110.78      6.11 o 
   0   5   8       10.20        6.35      2.51 o 
   1   5   8       39.33       43.61      5.14 o 
   2   5   8      154.73      150.72      6.96 o 
   3   5   8       16.79       14.91      4.66 o 
  -8   6   8      286.69      284.82     12.91 o 
  -7   6   8       60.24       54.26      3.48 o 
  -6   6   8        0.38        0.65      1.96 o 
  -5   6   8       31.42       29.70      4.66 o 
  -4   6   8        3.09       -2.14      3.49 o 
  -3   6   8       15.00       19.02      3.69 o 
  -2   6   8      727.80      767.90     71.43 o 
  -1   6   8       27.01       27.72      3.22 o 
   0   6   8       37.63       28.93      6.41 o 
   1   6   8        9.10        6.16      3.01 o 
   2   6   8      107.19       97.81      5.75 o 
  -8   7   8       65.50       64.04      5.05 o 
  -7   7   8        7.44        9.53      2.51 o 
  -6   7   8       11.49       16.11      3.88 o 
  -5   7   8       74.84       76.29      6.60 o 
  -4   7   8      112.68      120.74      8.35 o 
  -3   7   8      301.38      339.89     16.69 o 
  -2   7   8      528.85      554.97     25.43 o 
  -1   7   8       12.10       10.18      2.95 o 
   0   7   8      277.45      291.37     16.79 o 
   1   7   8      108.82      105.00      6.02 o 
  -7   8   8      119.68      138.60      9.12 o 
  -6   8   8      229.41      218.18     12.23 o 
  -5   8   8      426.06      416.37     19.99 o 
  -4   8   8       49.79       51.25      5.24 o 
  -3   8   8       18.08       30.28      4.66 o 
  -2   8   8      164.24      199.35     11.45 o 
  -1   8   8       46.37       53.02      4.66 o 
   0   8   8        3.99        4.98      5.24 o 
  -4   9   8       23.15       32.42      5.24 o 
  -3   9   8        0.59        2.52      4.08 o 
  -1 -11   9        3.05        2.91      3.11 o 
   0 -11   9       53.49       52.82      3.97 o 
   1 -11   9       78.04       84.76      5.01 o 
  -3 -10   9      209.61      202.41      7.96 o 
  -2 -10   9      161.50      157.91      8.35 o 
  -1 -10   9      213.44      210.35     10.38 o 
   0 -10   9       35.44       33.29      4.08 o 
   1 -10   9       27.74       24.82      3.09 o 
   2 -10   9      208.52      188.87     15.82 o 
   3 -10   9       11.48       13.09      3.01 o 
  -5  -9   9       37.34       38.82      5.05 o 
  -4  -9   9       27.33       25.23      4.46 o 
  -3  -9   9      150.90      150.40     10.00 o 
  -2  -9   9       68.36       69.40      6.31 o 
  -1  -9   9        3.05        3.56      2.32 o 
   0  -9   9        0.12        2.36      2.52 o 
   1  -9   9       47.34       45.84      3.88 o 
   2  -9   9      124.43      114.18      5.49 o 
   3  -9   9       40.88       37.13      8.15 o 
   4  -9   9      412.07      377.63     37.37 o 
  -6  -8   9        0.35        7.76      3.69 o 
  -5  -8   9       90.75       96.28      6.99 o 
  -4  -8   9       31.01       33.00      4.46 o 
  -3  -8   9      271.35      272.37      9.66 o 
  -2  -8   9      311.27      308.41     14.36 o 
  -1  -8   9       60.66       53.62      3.88 o 
   0  -8   9       48.79       45.92      3.21 o 
   1  -8   9      217.48      200.38     14.75 o 
   2  -8   9      308.35      298.93     10.97 o 
   3  -8   9       38.05       30.71      3.09 o 
   4  -8   9        4.69        2.33      2.60 o 
  -6  -7   9       52.30       52.22      5.63 o 
  -5  -7   9      213.59      236.04     12.03 o 
  -4  -7   9      212.56      204.59     10.68 o 
  -3  -7   9       81.10       72.63      3.98 o 
  -2  -7   9       27.64       22.94      3.69 o 
  -1  -7   9      274.18      266.11      9.31 o 
   0  -7   9       25.94       26.77      2.60 o 
   1  -7   9      189.37      179.65      6.91 o 
   2  -7   9      248.51      228.95      8.40 o 
   3  -7   9        4.77        1.75      3.30 o 
   4  -7   9       36.83       30.94      3.21 o 
   5  -7   9       38.86       34.94      5.44 o 
  -7  -6   9       34.09       46.59      5.24 o 
  -6  -6   9       19.23       24.65      4.27 o 
  -5  -6   9       96.76      107.73      7.38 o 
  -4  -6   9       63.63       74.73      6.02 o 
  -3  -6   9       12.60       12.68      2.23 o 
  -2  -6   9       25.86       28.39      3.79 o 
  -1  -6   9      154.06      157.37      9.71 o 
   0  -6   9      660.02      601.08     19.10 o 
   1  -6   9      565.17      530.05     19.61 o 
   2  -6   9        2.90       -0.10      2.04 o 
   3  -6   9       93.34       79.42      4.37 o 
   4  -6   9      798.53      720.54     35.13 o 
   5  -6   9      176.82      160.34     10.68 o 
  -8  -5   9      162.06      169.07     10.09 o 
  -7  -5   9      185.41      213.72     11.45 o 
  -6  -5   9      327.00      378.91     17.47 o 
  -5  -5   9      380.61      433.26     19.41 o 
  -4  -5   9      238.26      262.63     12.62 o 
  -3  -5   9      421.34      450.59     14.56 o 
  -2  -5   9      275.46      271.73     13.78 o 
  -1  -5   9       93.54       99.66      4.46 o 
   0  -5   9        0.49       -1.09      1.94 o 
   1  -5   9       48.25       45.42      3.59 o 
   2  -5   9      216.05      200.57     11.36 o 
   3  -5   9      132.67      109.13      5.17 o 
   4  -5   9      142.26      132.38      9.12 o 
   5  -5   9      126.08      129.28      9.32 o 
  -8  -4   9      293.59      324.32     10.98 o 
  -7  -4   9      136.35      137.02      5.75 o 
  -6  -4   9       38.09       39.92      2.98 o 
  -5  -4   9      321.56      348.63     15.92 o 
  -4  -4   9      607.33      632.42     26.79 o 
  -3  -4   9      782.56      793.90     24.57 o 
  -2  -4   9       80.23       76.47      3.91 o 
  -1  -4   9       93.18       92.26      5.73 o 
   0  -4   9       89.02       80.78      3.97 o 
   1  -4   9      602.22      529.88     21.26 o 
   2  -4   9      461.57      417.86     13.73 o 
   3  -4   9      544.00      533.81     26.59 o 
   4  -4   9       48.07       51.25      5.44 o 
   5  -4   9       50.46       54.74      6.41 o 
  -8  -3   9        4.33        3.88      2.62 o 
  -7  -3   9        1.92        3.61      2.72 o 
  -6  -3   9      142.73      140.84      5.61 o 
  -5  -3   9      508.25      534.57     16.40 o 
  -4  -3   9      205.98      227.31     13.88 o 
  -3  -3   9     2152.69     2160.68     74.90 o 
  -2  -3   9       38.74       45.70      3.09 o 
  -1  -3   9      327.49      338.44     37.56 o 
   1  -3   9     1134.98     1079.76     33.13 o 
   2  -3   9       21.23       17.47      4.27 o 
   3  -3   9       40.12       43.48      5.44 o 
   4  -3   9        1.16        2.91      4.27 o 
   5  -3   9      188.67      207.12     12.81 o 
  -9  -2   9       42.89       47.54      5.24 o 
  -8  -2   9        8.64        9.54      2.54 o 
  -7  -2   9      467.31      471.89     17.96 o 
  -6  -2   9      694.11      734.18     37.08 o 
  -5  -2   9      118.65      121.47      4.73 o 
  -4  -2   9      236.20      240.93      8.06 o 
  -3  -2   9       19.81       17.12      1.99 o 
  -2  -2   9      483.73      476.14     16.98 o 
  -1  -2   9      212.13      211.00     10.29 o 
   0  -2   9      186.40      189.91      5.54 o 
   1  -2   9      499.64      503.63     23.10 o 
   2  -2   9       99.68      119.38      8.35 o 
   3  -2   9      373.48      410.93     21.35 o 
   4  -2   9       19.65       26.98      5.24 o 
   5  -2   9      305.56      348.04     19.02 o 
  -9  -1   9      165.70      179.90      7.09 o 
  -8  -1   9      160.44      169.15      6.38 o 
  -7  -1   9      106.39      103.92      7.57 o 
  -6  -1   9        3.95        3.79      2.91 o 
  -5  -1   9       38.41       33.28      2.46 o 
  -4  -1   9       63.24       53.30      5.82 o 
  -3  -1   9      173.19      182.58      6.38 o 
  -2  -1   9      579.73      599.49     27.29 o 
  -1  -1   9      911.04      927.38     23.21 o 
   0  -1   9      414.03      445.00     11.64 o 
   1  -1   9      123.32      121.67      9.12 o 
   2  -1   9      194.46      198.48     16.31 o 
   3  -1   9      932.20     1052.28     50.27 o 
   4  -1   9      122.13      137.63      9.90 o 
   5  -1   9       18.30       21.55      5.44 o 
  -9   0   9        9.85       11.44      3.98 o 
  -8   0   9      569.14      552.33     17.01 o 
  -7   0   9      557.39      536.81     16.46 o 
  -6   0   9        3.89        2.72      1.92 o 
  -5   0   9      183.26      184.50      6.52 o 
  -4   0   9      219.99      220.63      7.41 o 
  -3   0   9      370.02      370.82     11.58 o 
  -2   0   9      673.30      700.49     17.76 o 
  -1   0   9      111.28      126.50      4.17 o 
   0   0   9      406.91      430.21     14.48 o 
   1   0   9      222.36      250.28      9.12 o 
   2   0   9      114.22      123.18      9.61 o 
   3   0   9      224.91      234.46     16.98 o 
   4   0   9      211.52      202.46     19.12 o 
   5   0   9       66.70       70.66      7.96 o 
  -9   1   9      120.20      123.12      5.42 o 
  -8   1   9       46.18       45.14      3.16 o 
  -7   1   9       81.33       84.54      4.12 o 
  -6   1   9       62.85       62.00      6.89 o 
  -5   1   9        7.81       10.32      1.99 o 
  -4   1   9      421.53      400.64     12.41 o 
  -3   1   9       40.91       45.17      2.87 o 
  -2   1   9       29.46       29.19      1.97 o 
  -1   1   9        3.61        3.32      2.24 o 
   0   1   9       26.97       39.83      3.12 o 
   1   1   9      344.84      381.65     13.10 o 
   2   1   9      559.39      588.09     19.46 o 
   3   1   9      168.82      172.52      7.18 o 
   4   1   9       88.40       92.64     11.65 o 
  -9   2   9        5.70        5.47      2.24 o 
  -8   2   9        0.20        1.68      2.26 o 
  -7   2   9       67.90       68.17      4.27 o 
  -6   2   9      159.62      145.04      5.55 o 
  -5   2   9      338.58      325.51     10.35 o 
  -4   2   9      920.41      899.31     26.66 o 
  -3   2   9      198.30      179.57      6.47 o 
  -2   2   9      352.13      404.38     13.75 o 
  -1   2   9     1114.61     1213.66     43.58 o 
   0   2   9      266.13      276.49      9.92 o 
   1   2   9        3.71        4.87      2.43 o 
   2   2   9      196.32      206.48     15.43 o 
   3   2   9       36.29       37.76      3.88 o 
   4   2   9       52.99       52.10      4.01 o 
  -9   3   9        6.48        8.72      2.54 o 
  -8   3   9      222.84      219.67      7.82 o 
  -7   3   9      850.02      840.74     25.16 o 
  -6   3   9      154.11      147.19      6.02 o 
  -5   3   9        1.31        1.37      1.84 o 
  -4   3   9       17.96       16.77      2.52 o 
  -3   3   9      173.06      179.17      9.90 o 
  -2   3   9      285.14      302.09     11.16 o 
  -1   3   9       62.23       70.18      7.96 o 
   0   3   9      201.53      196.36      7.79 o 
   1   3   9      181.31      176.58     12.91 o 
   2   3   9       30.52       31.23      3.50 o 
   3   3   9      260.41      259.84     13.98 o 
  -9   4   9      255.85      253.09      8.85 o 
  -8   4   9        5.10        5.14      2.32 o 
  -7   4   9       14.85       15.73      2.38 o 
  -6   4   9       82.47       77.00      4.03 o 
  -5   4   9        1.38       -1.73      2.14 o 
  -4   4   9      175.38      176.25      9.71 o 
  -3   4   9      425.90      442.19     20.38 o 
  -2   4   9      479.93      522.36     23.88 o 
  -1   4   9      109.92      102.15      6.50 o 
   0   4   9       56.53       50.12      6.79 o 
   1   4   9       48.83       58.05      8.25 o 
   2   4   9      485.42      491.16     47.17 o 
   3   4   9       74.60       68.44      4.94 o 
  -8   5   9      328.81      314.64     10.54 o 
  -7   5   9       59.89       58.55      3.73 o 
  -6   5   9      261.32      264.68      8.95 o 
  -5   5   9      644.19      646.20     29.12 o 
  -4   5   9      490.59      471.30     21.93 o 
  -3   5   9       33.78       33.97      4.66 o 
  -2   5   9       57.44       71.24      6.41 o 
  -1   5   9      129.73      149.65     21.84 o 
   0   5   9      115.85      113.79     12.42 o 
   1   5   9       25.42       25.26      3.17 o 
   2   5   9       79.74       70.29      9.51 o 
  -7   6   9        3.19        7.13      2.47 o 
  -6   6   9      143.34      137.04      8.54 o 
  -5   6   9       30.73       26.79      4.85 o 
  -4   6   9       82.61       80.94      6.41 o 
  -3   6   9        0.07       -2.14      3.49 o 
  -2   6   9       61.19       69.88      6.41 o 
  -1   6   9       42.78       48.89      3.91 o 
   0   6   9      261.43      263.60     30.18 o 
   1   6   9      256.99      254.27     27.66 o 
  -6   7   9      349.76      324.17     16.31 o 
  -5   7   9       38.20       30.67      4.85 o 
  -4   7   9        3.60        5.63      4.08 o 
  -3   7   9       34.37       48.53      5.44 o 
  -2   7   9      239.70      288.26     14.95 o 
  -1   7   9      127.38      134.52      7.18 o 
  -4   8   9       26.36       31.06      5.24 o 
  -3   8   9        1.60       -2.52      3.88 o 
  -2 -10  10        1.01       -1.80      2.54 o 
  -1 -10  10        4.74        5.36      2.65 o 
   0 -10  10      144.73      132.75      8.54 o 
   1 -10  10       14.15       13.40      5.92 o 
  -4  -9  10        6.47        3.11      4.08 o 
  -3  -9  10        8.99        7.71      2.40 o 
  -2  -9  10        2.04        1.94      6.79 o 
  -1  -9  10       17.01       13.76      5.53 o 
   0  -9  10      173.53      157.91      9.80 o 
   1  -9  10      280.88      265.10     13.20 o 
   2  -9  10      112.83      115.04      8.64 o 
  -5  -8  10      428.11      389.78     18.25 o 
  -4  -8  10       61.72       63.67      5.82 o 
  -3  -8  10        7.17        9.32      4.08 o 
  -2  -8  10      295.31      278.40      9.99 o 
  -1  -8  10      127.26      123.89      6.41 o 
   0  -8  10       67.37       63.95      4.05 o 
   1  -8  10       19.54       18.45      2.75 o 
   2  -8  10       84.67       82.99      4.72 o 
   3  -8  10       40.90       35.66      5.92 o 
  -6  -7  10       13.91        9.71      4.27 o 
  -5  -7  10       53.94       59.98      5.82 o 
  -4  -7  10       70.98       75.70      6.21 o 
  -3  -7  10       60.52       63.47      5.44 o 
  -2  -7  10      155.36      158.27      6.38 o 
  -1  -7  10       96.75       98.88      4.80 o 
   0  -7  10        0.87       -1.41      2.12 o 
   1  -7  10       70.77       58.92      3.84 o 
   2  -7  10       11.92        7.09      2.47 o 
   3  -7  10       84.06       72.69      4.50 o 
   4  -7  10       99.19       87.74      7.76 o 
  -7  -6  10        9.44        7.96      4.27 o 
  -6  -6  10       22.71       17.66      3.88 o 
  -5  -6  10        4.47        1.94      3.30 o 
  -4  -6  10      168.99      188.87     10.29 o 
  -3  -6  10      510.11      515.17     22.52 o 
  -2  -6  10      409.52      415.18     13.67 o 
  -1  -6  10       10.06       11.50      3.49 o 
   0  -6  10       50.64       45.03      3.79 o 
   1  -6  10      659.55      581.21     38.43 o 
   2  -6  10      484.60      446.17     37.37 o 
   3  -6  10       27.41       22.17      2.95 o 
   4  -6  10       60.27       61.34      6.21 o 
  -7  -5  10       16.51       17.86      4.46 o 
  -6  -5  10      117.99      127.53      8.15 o 
  -5  -5  10      151.82      179.55      9.71 o 
  -4  -5  10      319.76      340.47     15.72 o 
  -3  -5  10        1.48        5.24      3.30 o 
  -2  -5  10       67.73       62.79      3.71 o 
  -1  -5  10      192.40      173.30      6.57 o 
   0  -5  10      151.91      145.29     13.59 o 
   1  -5  10      147.08      131.27     13.59 o 
   2  -5  10      117.86      109.78      5.25 o 
   3  -5  10       75.75       77.45      6.99 o 
   4  -5  10        1.55        1.75      4.27 o 
  -8  -4  10      139.96      165.58     10.09 o 
  -7  -4  10      232.86      254.67     13.01 o 
  -6  -4  10       12.20       13.78      3.88 o 
  -5  -4  10       19.11       15.72      3.88 o 
  -4  -4  10        2.79        7.76      3.30 o 
  -3  -4  10       88.23       81.53      6.02 o 
  -2  -4  10        9.27        9.71      2.52 o 
  -1  -4  10      306.55      305.76     35.62 o 
   0  -4  10      417.64      391.89     45.71 o 
   1  -4  10      289.39      288.10     19.70 o 
   2  -4  10        0.05       -2.72      3.49 o 
   3  -4  10      134.23      143.06      9.71 o 
   4  -4  10      277.83      288.45     16.11 o 
  -8  -3  10        4.53        4.63      2.51 o 
  -7  -3  10      216.77      219.62      7.89 o 
  -6  -3  10      195.81      215.49      7.68 o 
  -5  -3  10      356.44      367.33     13.88 o 
  -4  -3  10        1.69        4.85      3.11 o 
  -3  -3  10     1692.58     1769.14     71.24 o 
  -2  -3  10      372.25      388.51     36.40 o 
  -1  -3  10       81.09       79.29      6.99 o 
   0  -3  10       37.87       36.43      2.79 o 
   1  -3  10       90.21       89.49      7.18 o 
   2  -3  10      283.71      324.36     17.28 o 
   3  -3  10       72.78       75.32      7.18 o 
   4  -3  10      324.03      343.97     18.44 o 
  -8  -2  10       60.09       62.30      4.03 o 
  -7  -2  10      167.58      165.62      6.45 o 
  -6  -2  10       31.77       32.64      3.01 o 
  -5  -2  10       19.17       18.99      2.38 o 
  -4  -2  10       56.84       56.37      3.29 o 
  -3  -2  10      378.71      379.07     12.00 o 
  -2  -2  10       19.66       20.27      2.08 o 
  -1  -2  10       10.69        8.10      1.99 o 
   0  -2  10       13.16        5.94      2.15 o 
   1  -2  10      164.13      193.34     11.45 o 
   2  -2  10      624.79      715.11     34.94 o 
   3  -2  10      152.56      198.77     12.23 o 
   4  -2  10      274.27      295.44     16.50 o 
  -8  -1  10       18.98       25.07      6.11 o 
  -7  -1  10        7.86        7.03      2.40 o 
  -6  -1  10       17.06       16.10      2.40 o 
  -5  -1  10      272.70      257.06      8.65 o 
  -4  -1  10      337.23      342.17     10.98 o 
  -3  -1  10      416.28      429.68     13.37 o 
  -2  -1  10      174.27      169.53      7.26 o 
  -1  -1  10      356.74      409.30     13.81 o 
   0  -1  10      189.86      219.68      8.18 o 
   1  -1  10      632.36      676.09     33.00 o 
   2  -1  10       56.23       61.15      6.60 o 
   3  -1  10      273.03      294.27     16.11 o 
   4  -1  10        1.83        4.85      4.66 o 
  -8   0  10        0.37       -3.49      2.33 o 
  -7   0  10      447.56      444.37     14.06 o 
  -6   0  10      601.34      603.17     18.31 o 
  -5   0  10      424.45      411.55     12.97 o 
  -4   0  10       19.56       18.38      2.40 o 
  -3   0  10      191.49      200.79     10.38 o 
  -2   0  10       96.43      105.53      3.81 o 
  -1   0  10      351.91      399.96     17.37 o 
   0   0  10       60.91       61.99      4.05 o 
   1   0  10      101.74      108.00      7.09 o 
   2   0  10       88.74       89.27      4.99 o 
   3   0  10      116.72      129.08      9.51 o 
   4   0  10      197.40      231.19     13.98 o 
  -8   1  10      129.51      133.92      5.69 o 
  -7   1  10       58.08       56.56      5.73 o 
  -6   1  10       99.83       99.26      4.46 o 
  -5   1  10        4.19        4.78      2.05 o 
  -4   1  10       83.22       76.88      6.99 o 
  -3   1  10       34.40       37.24      2.70 o 
  -2   1  10      301.95      322.81     15.33 o 
  -1   1  10      308.00      346.46     12.16 o 
   0   1  10      736.56      783.43     25.36 o 
   1   1  10       47.52       43.64      3.45 o 
   2   1  10      249.96      278.36     10.36 o 
   3   1  10      243.77      253.42      9.73 o 
  -8   2  10      446.95      429.05     13.72 o 
  -7   2  10      165.27      159.36     10.48 o 
  -6   2  10       30.93       24.61      2.51 o 
  -5   2  10       62.75       64.98      3.68 o 
  -4   2  10      676.02      673.49     20.42 o 
  -3   2  10      327.56      320.67     15.53 o 
  -2   2  10      170.39      173.92      9.71 o 
  -1   2  10       18.10       21.31      2.75 o 
   0   2  10      245.39      269.06      9.92 o 
   1   2  10       94.32       97.85      5.25 o 
   2   2  10        4.71        1.69      3.49 o 
   3   2  10       54.21       48.54      4.06 o 
  -8   3  10      254.51      247.15      8.71 o 
  -7   3  10      117.76      128.25      5.41 o 
  -6   3  10      244.61      246.79      8.42 o 
  -5   3  10       35.54       33.58      2.84 o 
  -4   3  10       27.85       33.00      4.66 o 
  -3   3  10      219.49      210.61     11.06 o 
  -2   3  10       59.50       60.17      5.44 o 
  -1   3  10        1.35       -0.90      2.51 o 
   0   3  10      121.51      122.79      5.88 o 
   1   3  10      591.62      601.56     31.45 o 
   2   3  10      148.29      144.49      6.77 o 
  -8   4  10        3.02        0.45      2.46 o 
  -7   4  10        1.32        2.36      2.33 o 
  -6   4  10       81.90       87.51      4.42 o 
  -5   4  10      225.79      201.49     11.06 o 
  -4   4  10      147.89      136.27      8.74 o 
  -3   4  10      308.41      317.57     15.53 o 
  -2   4  10      327.90      375.02     17.86 o 
  -1   4  10      108.07      118.60     13.98 o 
   0   4  10      356.85      365.48     26.11 o 
   1   4  10       87.62       81.44      5.36 o 
  -7   5  10      379.37      368.93     18.34 o 
  -6   5  10       50.49       44.65      5.24 o 
  -5   5  10       77.84       74.73      6.79 o 
  -4   5  10       32.02       42.70      5.05 o 
  -3   5  10       17.42       18.63      4.27 o 
  -2   5  10      179.34      194.31     10.87 o 
  -1   5  10        5.20        3.42      2.93 o 
   0   5  10        1.58        1.73      2.79 o 
  -6   6  10        5.54        1.16      4.08 o 
  -5   6  10        0.51        0.39      4.08 o 
  -4   6  10       56.59       57.85      5.82 o 
  -3   6  10      212.17      232.55     12.62 o 
  -2   6  10      114.23      134.71      8.93 o 
  -1   6  10       69.54       73.57      6.41 o 
  -2  -9  11      184.07      186.03      7.67 o 
  -1  -9  11       44.35       46.82      3.56 o 
   0  -9  11       46.00       44.08      3.64 o 
  -4  -8  11      201.13      201.10     11.06 o 
  -3  -8  11      103.74       95.70      7.38 o 
  -2  -8  11        5.71        3.77      3.11 o 
  -1  -8  11        4.80        0.81      2.38 o 
   0  -8  11      110.87      100.46      5.15 o 
   1  -8  11      105.11       95.68      5.07 o 
   2  -8  11       38.42       34.95      3.57 o 
  -5  -7  11       57.25       55.13      5.44 o 
  -4  -7  11       17.01       12.42      3.88 o 
  -3  -7  11       54.66       52.02      4.85 o 
  -2  -7  11       42.74       38.62      3.22 o 
  -1  -7  11        6.97       11.03      2.62 o 
   0  -7  11       86.78       77.96      7.57 o 
   1  -7  11      107.55      105.06      7.96 o 
   2  -7  11      220.33      221.71     22.81 o 
  -6  -6  11       26.36       27.56      4.85 o 
  -5  -6  11      309.63      342.22     16.31 o 
  -3  -6  11      184.94      177.03      9.71 o 
  -2  -6  11      179.86      181.50      7.06 o 
  -1  -6  11      179.54      179.37     12.23 o 
   0  -6  11      242.83      224.26     24.17 o 
   1  -6  11       37.62       24.14      2.81 o 
   2  -6  11       24.61       21.03      4.76 o 
   3  -6  11      355.06      303.40     16.69 o 
  -6  -5  11       98.22      100.55      7.38 o 
  -5  -5  11       45.94       50.08      5.24 o 
  -4  -5  11        2.81        1.55      3.11 o 
  -2  -5  11       24.07       24.59      2.67 o 
  -1  -5  11       85.71       75.10      9.71 o 
   0  -5  11       46.58       38.88      6.79 o 
   1  -5  11      114.77       92.94      7.28 o 
   2  -5  11       26.16       26.21      4.66 o 
   3  -5  11      302.06      310.19     17.08 o 
  -7  -4  11       11.91       12.42      4.08 o 
  -6  -4  11       31.99       27.95      4.66 o 
  -5  -4  11        2.83        5.24      3.49 o 
  -4  -4  11        3.24        0.58      3.30 o 
  -3  -4  11      399.08      431.70     19.02 o 
  -2  -4  11      217.42      202.81     18.15 o 
  -1  -4  11      114.35      102.78     14.66 o 
   0  -4  11        7.38        9.89      6.41 o 
   1  -4  11      382.94      361.44     18.83 o 
   2  -4  11      510.06      520.61     26.21 o 
   3  -4  11        4.48        0.78      4.27 o 
  -7  -3  11        5.88        2.33      3.88 o 
  -6  -3  11      236.11      250.60     12.42 o 
  -5  -3  11      467.74      511.87     22.32 o 
  -4  -3  11      471.14      490.91     21.35 o 
  -3  -3  11       71.83       71.63      5.63 o 
  -1  -3  11       56.71       51.11      7.57 o 
   0  -3  11       88.92       69.30      6.41 o 
   1  -3  11       32.60       37.66      5.05 o 
   2  -3  11      154.65      170.24     10.87 o 
   3  -3  11       31.48       36.88      5.63 o 
  -8  -2  11        8.11        7.57      3.49 o 
  -7  -2  11      331.42      331.55     11.12 o 
  -6  -2  11       73.24       73.68      4.11 o 
  -5  -2  11        7.43       11.33      2.43 o 
  -4  -2  11       58.66       50.25      3.36 o 
  -3  -2  11        2.03        2.91      2.91 o 
  -2  -2  11       72.84       67.36      5.24 o 
  -1  -2  11      284.46      274.92      9.59 o 
   0  -2  11      503.27      547.98     27.18 o 
   1  -2  11      205.41      234.10     13.39 o 
   2  -2  11        3.08        1.36      4.27 o 
   3  -2  11        6.89        4.08      4.46 o 
  -8  -1  11        2.15        1.30      2.60 o 
  -7  -1  11      156.03      153.93      6.24 o 
  -6  -1  11       62.86       62.12      5.44 o 
  -5  -1  11      276.38      277.27      9.40 o 
  -4  -1  11       36.05       39.58      2.95 o 
  -3  -1  11      275.31      264.34      8.91 o 
  -2  -1  11      438.76      460.25     14.26 o 
  -1  -1  11      141.67      177.22     10.87 o 
   0  -1  11        2.86        4.85      3.69 o 
   1  -1  11        6.64        4.27      3.88 o 
   2  -1  11      236.41      247.10     14.36 o 
   3  -1  11        3.85       -6.02      4.46 o 
  -8   0  11      120.86      121.33      5.56 o 
  -7   0  11       40.14       42.32      3.36 o 
  -6   0  11       63.70       55.53      3.71 o 
  -5   0  11       11.74       11.90      2.46 o 
  -4   0  11      186.43      183.82      6.78 o 
  -3   0  11       67.75       69.92      3.87 o 
  -2   0  11       87.83       89.68      6.41 o 
  -1   0  11       39.51       35.76      3.98 o 
   0   0  11        1.21        0.32      2.29 o 
   1   0  11      108.14      116.58     10.58 o 
   2   0  11      204.22      225.17     13.59 o 
  -8   1  11        7.42        1.24      2.54 o 
  -7   1  11       41.52       44.57      3.29 o 
  -6   1  11       20.44       20.29      2.67 o 
  -5   1  11       29.07       32.67      2.93 o 
  -4   1  11      338.39      337.23     11.10 o 
  -3   1  11      245.76      244.97     12.42 o 
  -2   1  11      375.56      389.97     18.25 o 
  -1   1  11      162.64      191.27      9.32 o 
   0   1  11      409.67      464.57     15.78 o 
   1   1  11      581.23      633.01     20.97 o 
   2   1  11       38.25       43.36      3.78 o 
  -7   2  11       98.60      100.69      4.73 o 
  -6   2  11      386.76      378.38     12.33 o 
  -5   2  11      304.88      298.78     10.07 o 
  -4   2  11       16.67       13.39      4.08 o 
  -3   2  11       82.26       94.34      6.99 o 
  -2   2  11      105.02      125.20      7.96 o 
  -1   2  11       17.30       35.68      7.86 o 
   0   2  11        4.93        3.82      2.75 o 
   1   2  11      105.75      108.96      5.72 o 
  -7   3  11       12.60       11.55      2.47 o 
  -6   3  11        6.87        5.76      2.43 o 
  -5   3  11       12.72        7.96      4.08 o 
  -4   3  11       10.93       11.84      4.08 o 
  -3   3  11      114.16      135.49      8.54 o 
  -2   3  11      187.54      202.65     11.06 o 
  -1   3  11      173.37      189.26     10.48 o 
   0   3  11       58.71       60.62      4.50 o 
   1   3  11        0.48       -0.32      2.94 o 
  -6   4  11       39.15       28.34      4.85 o 
  -5   4  11       30.33       36.10      5.24 o 
  -4   4  11      258.69      278.94     14.36 o 
  -3   4  11      552.88      589.13     26.79 o 
  -2   4  11       31.63       32.03      4.85 o 
  -1   4  11        3.60        6.60      3.88 o 
   0   4  11       54.92       64.60      4.60 o 
  -5   5  11        2.14        2.33      4.27 o 
  -4   5  11        9.11        6.79      4.27 o 
  -3   5  11      150.77      155.29      9.71 o 
  -2   5  11       63.11       78.03      6.99 o 
  -3  -7  12       11.52       10.09      3.88 o 
  -2  -7  12      116.38      109.29      7.57 o 
  -1  -7  12       75.58       61.62      9.12 o 
   0  -7  12       59.63       52.15      6.31 o 
  -4  -6  12      178.78      172.37      9.71 o 
  -3  -6  12       37.38       40.96      4.85 o 
  -2  -6  12       11.17       11.65      3.88 o 
  -1  -6  12        0.30       -1.77      2.72 o 
   0  -6  12      135.97      105.32     14.27 o 
   1  -6  12       50.92       45.06      5.53 o 
  -5  -5  12       48.01       48.92      5.44 o 
  -4  -5  12       54.37       45.62      5.05 o 
  -3  -5  12       25.75       22.71      3.88 o 
  -2  -5  12        1.35       -4.27      3.11 o 
  -1  -5  12       21.72       16.18      4.85 o 
   0  -5  12      202.60      175.91     19.90 o 
   1  -5  12       48.44       45.62      5.44 o 
  -6  -4  12        2.84       -3.49      3.69 o 
  -5  -4  12      110.94      129.86      8.15 o 
  -4  -4  12      770.85      788.48     33.19 o 
  -2  -4  12      231.07      220.32     11.06 o 
  -1  -4  12      283.34      258.63     30.38 o 
   0  -4  12      216.23      199.16     11.65 o 
   1  -4  12        1.59       -0.78      3.69 o 
   2  -4  12        4.12        0.19      4.27 o 
  -6  -3  12       95.14      104.43      7.38 o 
  -5  -3  12      101.93       81.92      6.41 o 
  -4  -3  12        3.95        6.21      3.30 o 
  -3  -3  12       99.46      110.26      6.99 o 
  -2  -3  12       19.42       22.71      3.49 o 
  -1  -3  12       22.28       24.65      4.08 o 
   0  -3  12       84.24       82.50      6.79 o 
   1  -3  12        6.67        0.97      4.08 o 
   2  -3  12       95.25       92.98      8.35 o 
  -7  -2  12       11.47        8.86      2.67 o 
  -6  -2  12        3.25        3.88      3.69 o 
  -5  -2  12       20.25       24.46      4.08 o 
  -4  -2  12       95.37       98.80      6.60 o 
  -3  -2  12      326.82      355.03     16.11 o 
  -2  -2  12      245.93      261.08     12.03 o 
  -1  -2  12        0.78       -4.95      3.30 o 
   0  -2  12       24.23       27.76      4.66 o 
   1  -2  12       74.13       92.98      7.96 o 
  -7  -1  12        0.29        5.24      2.61 o 
  -6  -1  12      100.31      111.21      5.22 o 
  -5  -1  12      423.86      448.92     14.33 o 
  -4  -1  12      480.88      473.71     27.66 o 
  -3  -1  12       36.43       37.08      4.08 o 
  -1  -1  12        8.47       11.45      4.27 o 
   0  -1  12      135.94      164.22     10.68 o 
   1  -1  12       68.62       75.32      7.18 o 
  -7   0  12       61.36       66.47      4.32 o 
  -6   0  12       53.76       51.26      3.64 o 
  -5   0  12       35.41       33.48      4.95 o 
  -4   0  12       74.84       69.44      4.01 o 
  -3   0  12        1.96       -3.69      3.30 o 
  -2   0  12       63.94       64.45      5.63 o 
  -1   0  12       48.56       56.68      5.24 o 
   0   0  12      163.73      190.23     11.84 o 
   1   0  12      141.93      143.25      9.90 o 
  -6   1  12        5.47        2.14      3.49 o 
  -5   1  12      171.12      150.75      6.27 o 
  -4   1  12       19.33       24.07      4.46 o 
  -3   1  12      474.95      490.91     22.52 o 
  -2   1  12      286.17      316.40     15.33 o 
  -1   1  12      118.76      111.81      7.38 o 
   0   1  12        0.69        3.40      2.65 o 
  -6   2  12       11.83       15.40      2.84 o 
  -5   2  12       49.87       48.53      5.44 o 
  -4   2  12       21.92       28.92      4.66 o 
  -3   2  12       13.13       21.16      4.27 o 
  -2   2  12        8.94        8.54      3.69 o 
  -1   2  12       57.04       58.43      5.82 o 
  -5   3  12        2.28        1.94      4.08 o 
  -4   3  12       16.98        9.71      4.27 o 
  -3   3  12      119.00      121.71      8.35 o 
  -2   3  12       28.18       27.37      4.66 o 
  -3  -5  13        2.30        2.14      3.49 o 
  -2  -5  13       80.38       87.74      6.60 o 
  -1  -5  13      105.20      109.67      7.18 o 
  -4  -4  13      857.09      896.02     37.46 o 
  -3  -4  13       73.71       76.48      6.02 o 
  -2  -4  13       12.80       15.72      3.69 o 
  -5  -3  13       13.03       19.41      4.27 o 
  -4  -3  13        1.51       -0.97      3.88 o 
  -5  -2  13       13.80       15.72      3.88 o 
  -4  -2  13       44.93       48.33      4.85 o 
  -5  -1  13       13.14        9.71      3.88 o 
  -4  -1  13       32.45       31.06      4.27 o 
  -5   0  13        0.77        0.47      2.51 o 
  -4   0  13       12.88       10.87      3.88 o 
  -3   1  13       80.27       86.57      6.79 o 
                                                 
